# Supplementary material for: Measuring recognition memory in zebrafish larvae: issues and limitations
Source: PeerJ. 2020 Apr 27;8:e8890. doi: 10.7717/peerj.8890 (PMC7192156; doi:10.7717/peerj.8890)
Supplement: Supplemental Information 1 — Each data point indicates the time spent by 7-, 14- and 21-dpf zebrafish larvae per minutes in each coloured sector (i.e., yellow, blue, green, red) in experiment 1a. [file peerj-08-8890-s001.csv]

Subject	Minutes	Colour	Age	Proportion in the coloured sector
1C	1	Yellow	07dpf	0,57
1C	2	Yellow	07dpf	0,25
1C	3	Yellow	07dpf	0,31
1C	4	Yellow	07dpf	0,03
1C	5	Yellow	07dpf	0,21
1C	6	Yellow	07dpf	0,01
1C	7	Yellow	07dpf	0,50
1C	8	Yellow	07dpf	0,33
1C	1	Blue	07dpf	0,31
1C	2	Blue	07dpf	0,36
1C	3	Blue	07dpf	0,65
1C	4	Blue	07dpf	0,44
1C	5	Blue	07dpf	0,16
1C	6	Blue	07dpf	0,42
1C	7	Blue	07dpf	0,11
1C	8	Blue	07dpf	0,16
1C	1	Green	07dpf	0,05
1C	2	Green	07dpf	0,20
1C	3	Green	07dpf	0,04
1C	4	Green	07dpf	0,46
1C	5	Green	07dpf	0,37
1C	6	Green	07dpf	0,43
1C	7	Green	07dpf	0,00
1C	8	Green	07dpf	0,17
1C	1	Red	07dpf	0,06
1C	2	Red	07dpf	0,20
1C	3	Red	07dpf	0,00
1C	4	Red	07dpf	0,06
1C	5	Red	07dpf	0,26
1C	6	Red	07dpf	0,13
1C	7	Red	07dpf	0,38
1C	8	Red	07dpf	0,34
2C	1	Yellow	07dpf	0,09
2C	2	Yellow	07dpf	0,16
2C	3	Yellow	07dpf	0,23
2C	4	Yellow	07dpf	0,21
2C	5	Yellow	07dpf	0,07
2C	6	Yellow	07dpf	0,01
2C	7	Yellow	07dpf	0,28
2C	8	Yellow	07dpf	0,22
2C	1	Blue	07dpf	0,57
2C	2	Blue	07dpf	0,46
2C	3	Blue	07dpf	0,26
2C	4	Blue	07dpf	0,36
2C	5	Blue	07dpf	0,54
2C	6	Blue	07dpf	0,25
2C	7	Blue	07dpf	0,50
2C	8	Blue	07dpf	0,45
2C	1	Green	07dpf	0,19
2C	2	Green	07dpf	0,18
2C	3	Green	07dpf	0,24
2C	4	Green	07dpf	0,24
2C	5	Green	07dpf	0,25
2C	6	Green	07dpf	0,41
2C	7	Green	07dpf	0,21
2C	8	Green	07dpf	0,05
2C	1	Red	07dpf	0,15
2C	2	Red	07dpf	0,20
2C	3	Red	07dpf	0,28
2C	4	Red	07dpf	0,19
2C	5	Red	07dpf	0,14
2C	6	Red	07dpf	0,33
2C	7	Red	07dpf	0,01
2C	8	Red	07dpf	0,28
3C	1	Yellow	07dpf	0,00
3C	2	Yellow	07dpf	0,12
3C	3	Yellow	07dpf	0,00
3C	4	Yellow	07dpf	0,30
3C	5	Yellow	07dpf	0,13
3C	6	Yellow	07dpf	0,26
3C	7	Yellow	07dpf	0,35
3C	8	Yellow	07dpf	0,36
3C	1	Blue	07dpf	1,00
3C	2	Blue	07dpf	0,88
3C	3	Blue	07dpf	0,83
3C	4	Blue	07dpf	0,43
3C	5	Blue	07dpf	0,24
3C	6	Blue	07dpf	0,14
3C	7	Blue	07dpf	0,16
3C	8	Blue	07dpf	0,17
3C	1	Green	07dpf	0,00
3C	2	Green	07dpf	0,00
3C	3	Green	07dpf	0,17
3C	4	Green	07dpf	0,15
3C	5	Green	07dpf	0,23
3C	6	Green	07dpf	0,32
3C	7	Green	07dpf	0,20
3C	8	Green	07dpf	0,16
3C	1	Red	07dpf	0,00
3C	2	Red	07dpf	0,00
3C	3	Red	07dpf	0,00
3C	4	Red	07dpf	0,12
3C	5	Red	07dpf	0,39
3C	6	Red	07dpf	0,28
3C	7	Red	07dpf	0,29
3C	8	Red	07dpf	0,31
4C	1	Yellow	07dpf	0,00
4C	2	Yellow	07dpf	0,00
4C	3	Yellow	07dpf	0,00
4C	4	Yellow	07dpf	0,00
4C	5	Yellow	07dpf	0,00
4C	6	Yellow	07dpf	0,00
4C	7	Yellow	07dpf	0,00
4C	8	Yellow	07dpf	0,00
4C	1	Blue	07dpf	1,00
4C	2	Blue	07dpf	1,00
4C	3	Blue	07dpf	1,00
4C	4	Blue	07dpf	1,00
4C	5	Blue	07dpf	1,00
4C	6	Blue	07dpf	0,77
4C	7	Blue	07dpf	1,00
4C	8	Blue	07dpf	1,00
4C	1	Green	07dpf	0,00
4C	2	Green	07dpf	0,00
4C	3	Green	07dpf	0,00
4C	4	Green	07dpf	0,00
4C	5	Green	07dpf	0,00
4C	6	Green	07dpf	0,23
4C	7	Green	07dpf	0,00
4C	8	Green	07dpf	0,00
4C	1	Red	07dpf	0,00
4C	2	Red	07dpf	0,00
4C	3	Red	07dpf	0,00
4C	4	Red	07dpf	0,00
4C	5	Red	07dpf	0,00
4C	6	Red	07dpf	0,00
4C	7	Red	07dpf	0,00
4C	8	Red	07dpf	0,00
5B	1	Yellow	07dpf	0,00
5B	2	Yellow	07dpf	0,00
5B	3	Yellow	07dpf	0,00
5B	4	Yellow	07dpf	0,00
5B	5	Yellow	07dpf	0,00
5B	6	Yellow	07dpf	0,00
5B	7	Yellow	07dpf	0,00
5B	8	Yellow	07dpf	0,00
5B	1	Blue	07dpf	0,80
5B	2	Blue	07dpf	1,00
5B	3	Blue	07dpf	0,60
5B	4	Blue	07dpf	0,74
5B	5	Blue	07dpf	0,42
5B	6	Blue	07dpf	0,70
5B	7	Blue	07dpf	0,43
5B	8	Blue	07dpf	0,56
5B	1	Green	07dpf	0,20
5B	2	Green	07dpf	0,00
5B	3	Green	07dpf	0,40
5B	4	Green	07dpf	0,08
5B	5	Green	07dpf	0,58
5B	6	Green	07dpf	0,30
5B	7	Green	07dpf	0,57
5B	8	Green	07dpf	0,44
5B	1	Red	07dpf	0,00
5B	2	Red	07dpf	0,00
5B	3	Red	07dpf	0,00
5B	4	Red	07dpf	0,18
5B	5	Red	07dpf	0,00
5B	6	Red	07dpf	0,00
5B	7	Red	07dpf	0,00
5B	8	Red	07dpf	0,00
6B	1	Yellow	07dpf	0,00
6B	2	Yellow	07dpf	0,87
6B	3	Yellow	07dpf	0,14
6B	4	Yellow	07dpf	0,27
6B	5	Yellow	07dpf	0,31
6B	6	Yellow	07dpf	0,31
6B	7	Yellow	07dpf	0,06
6B	8	Yellow	07dpf	0,42
6B	1	Blue	07dpf	0,69
6B	2	Blue	07dpf	0,00
6B	3	Blue	07dpf	0,30
6B	4	Blue	07dpf	0,29
6B	5	Blue	07dpf	0,25
6B	6	Blue	07dpf	0,37
6B	7	Blue	07dpf	0,39
6B	8	Blue	07dpf	0,05
6B	1	Green	07dpf	0,00
6B	2	Green	07dpf	0,00
6B	3	Green	07dpf	0,00
6B	4	Green	07dpf	0,33
6B	5	Green	07dpf	0,00
6B	6	Green	07dpf	0,00
6B	7	Green	07dpf	0,55
6B	8	Green	07dpf	0,21
6B	1	Red	07dpf	0,31
6B	2	Red	07dpf	0,13
6B	3	Red	07dpf	0,56
6B	4	Red	07dpf	0,12
6B	5	Red	07dpf	0,44
6B	6	Red	07dpf	0,32
6B	7	Red	07dpf	0,00
6B	8	Red	07dpf	0,33
7B	1	Yellow	07dpf	0,00
7B	2	Yellow	07dpf	0,45
7B	3	Yellow	07dpf	0,66
7B	4	Yellow	07dpf	1,00
7B	5	Yellow	07dpf	0,87
7B	6	Yellow	07dpf	0,43
7B	7	Yellow	07dpf	0,47
7B	8	Yellow	07dpf	0,32
7B	1	Blue	07dpf	0,00
7B	2	Blue	07dpf	0,22
7B	3	Blue	07dpf	0,00
7B	4	Blue	07dpf	0,00
7B	5	Blue	07dpf	0,00
7B	6	Blue	07dpf	0,00
7B	7	Blue	07dpf	0,00
7B	8	Blue	07dpf	0,00
7B	1	Green	07dpf	0,00
7B	2	Green	07dpf	0,28
7B	3	Green	07dpf	0,34
7B	4	Green	07dpf	0,00
7B	5	Green	07dpf	0,13
7B	6	Green	07dpf	0,34
7B	7	Green	07dpf	0,13
7B	8	Green	07dpf	0,64
7B	1	Red	07dpf	1,00
7B	2	Red	07dpf	0,04
7B	3	Red	07dpf	0,00
7B	4	Red	07dpf	0,00
7B	5	Red	07dpf	0,00
7B	6	Red	07dpf	0,23
7B	7	Red	07dpf	0,40
7B	8	Red	07dpf	0,04
8B	1	Yellow	07dpf	0,03
8B	2	Yellow	07dpf	0,00
8B	3	Yellow	07dpf	0,00
8B	4	Yellow	07dpf	0,06
8B	5	Yellow	07dpf	0,00
8B	6	Yellow	07dpf	0,21
8B	7	Yellow	07dpf	0,00
8B	8	Yellow	07dpf	0,00
8B	1	Blue	07dpf	0,97
8B	2	Blue	07dpf	1,00
8B	3	Blue	07dpf	0,87
8B	4	Blue	07dpf	0,94
8B	5	Blue	07dpf	0,57
8B	6	Blue	07dpf	0,40
8B	7	Blue	07dpf	1,00
8B	8	Blue	07dpf	0,78
8B	1	Green	07dpf	0,00
8B	2	Green	07dpf	0,00
8B	3	Green	07dpf	0,13
8B	4	Green	07dpf	0,00
8B	5	Green	07dpf	0,43
8B	6	Green	07dpf	0,27
8B	7	Green	07dpf	0,00
8B	8	Green	07dpf	0,22
8B	1	Red	07dpf	0,00
8B	2	Red	07dpf	0,00
8B	3	Red	07dpf	0,00
8B	4	Red	07dpf	0,00
8B	5	Red	07dpf	0,00
8B	6	Red	07dpf	0,12
8B	7	Red	07dpf	0,00
8B	8	Red	07dpf	0,00
9C	1	Yellow	07dpf	0,00
9C	2	Yellow	07dpf	0,00
9C	3	Yellow	07dpf	0,00
9C	4	Yellow	07dpf	0,00
9C	5	Yellow	07dpf	0,00
9C	6	Yellow	07dpf	0,11
9C	7	Yellow	07dpf	0,14
9C	8	Yellow	07dpf	0,05
9C	1	Blue	07dpf	1,00
9C	2	Blue	07dpf	0,69
9C	3	Blue	07dpf	0,38
9C	4	Blue	07dpf	0,50
9C	5	Blue	07dpf	0,22
9C	6	Blue	07dpf	0,43
9C	7	Blue	07dpf	0,17
9C	8	Blue	07dpf	0,24
9C	1	Green	07dpf	0,00
9C	2	Green	07dpf	0,31
9C	3	Green	07dpf	0,62
9C	4	Green	07dpf	0,24
9C	5	Green	07dpf	0,00
9C	6	Green	07dpf	0,00
9C	7	Green	07dpf	0,48
9C	8	Green	07dpf	0,49
9C	1	Red	07dpf	0,00
9C	2	Red	07dpf	0,00
9C	3	Red	07dpf	0,00
9C	4	Red	07dpf	0,26
9C	5	Red	07dpf	0,78
9C	6	Red	07dpf	0,46
9C	7	Red	07dpf	0,20
9C	8	Red	07dpf	0,22
10B	1	Yellow	07dpf	0,08
10B	2	Yellow	07dpf	0,00
10B	3	Yellow	07dpf	0,27
10B	4	Yellow	07dpf	0,45
10B	5	Yellow	07dpf	0,00
10B	6	Yellow	07dpf	0,00
10B	7	Yellow	07dpf	0,39
10B	8	Yellow	07dpf	0,00
10B	1	Blue	07dpf	0,80
10B	2	Blue	07dpf	0,64
10B	3	Blue	07dpf	0,09
10B	4	Blue	07dpf	0,33
10B	5	Blue	07dpf	0,91
10B	6	Blue	07dpf	0,37
10B	7	Blue	07dpf	0,00
10B	8	Blue	07dpf	0,00
10B	1	Green	07dpf	0,00
10B	2	Green	07dpf	0,17
10B	3	Green	07dpf	0,64
10B	4	Green	07dpf	0,02
10B	5	Green	07dpf	0,09
10B	6	Green	07dpf	0,63
10B	7	Green	07dpf	0,19
10B	8	Green	07dpf	0,00
10B	1	Red	07dpf	0,12
10B	2	Red	07dpf	0,19
10B	3	Red	07dpf	0,00
10B	4	Red	07dpf	0,21
10B	5	Red	07dpf	0,00
10B	6	Red	07dpf	0,00
10B	7	Red	07dpf	0,42
10B	8	Red	07dpf	1,00
11B	1	Yellow	07dpf	0,23
11B	2	Yellow	07dpf	0,00
11B	3	Yellow	07dpf	0,00
11B	4	Yellow	07dpf	0,00
11B	5	Yellow	07dpf	0,00
11B	6	Yellow	07dpf	0,00
11B	7	Yellow	07dpf	0,00
11B	8	Yellow	07dpf	0,00
11B	1	Blue	07dpf	0,77
11B	2	Blue	07dpf	0,66
11B	3	Blue	07dpf	0,88
11B	4	Blue	07dpf	0,81
11B	5	Blue	07dpf	0,72
11B	6	Blue	07dpf	1,00
11B	7	Blue	07dpf	0,91
11B	8	Blue	07dpf	0,83
11B	1	Green	07dpf	0,00
11B	2	Green	07dpf	0,00
11B	3	Green	07dpf	0,00
11B	4	Green	07dpf	0,19
11B	5	Green	07dpf	0,28
11B	6	Green	07dpf	0,00
11B	7	Green	07dpf	0,09
11B	8	Green	07dpf	0,17
11B	1	Red	07dpf	0,00
11B	2	Red	07dpf	0,34
11B	3	Red	07dpf	0,12
11B	4	Red	07dpf	0,00
11B	5	Red	07dpf	0,00
11B	6	Red	07dpf	0,00
11B	7	Red	07dpf	0,00
11B	8	Red	07dpf	0,00
12A	1	Yellow	07dpf	0,29
12A	2	Yellow	07dpf	0,06
12A	3	Yellow	07dpf	0,45
12A	4	Yellow	07dpf	0,32
12A	5	Yellow	07dpf	0,16
12A	6	Yellow	07dpf	0,00
12A	7	Yellow	07dpf	0,58
12A	8	Yellow	07dpf	0,23
12A	1	Blue	07dpf	0,40
12A	2	Blue	07dpf	0,79
12A	3	Blue	07dpf	0,55
12A	4	Blue	07dpf	0,46
12A	5	Blue	07dpf	0,84
12A	6	Blue	07dpf	0,73
12A	7	Blue	07dpf	0,30
12A	8	Blue	07dpf	0,00
12A	1	Green	07dpf	0,24
12A	2	Green	07dpf	0,00
12A	3	Green	07dpf	0,00
12A	4	Green	07dpf	0,22
12A	5	Green	07dpf	0,00
12A	6	Green	07dpf	0,09
12A	7	Green	07dpf	0,12
12A	8	Green	07dpf	0,56
12A	1	Red	07dpf	0,07
12A	2	Red	07dpf	0,15
12A	3	Red	07dpf	0,00
12A	4	Red	07dpf	0,00
12A	5	Red	07dpf	0,00
12A	6	Red	07dpf	0,17
12A	7	Red	07dpf	0,00
12A	8	Red	07dpf	0,20
13A	1	Yellow	07dpf	0,00
13A	2	Yellow	07dpf	0,00
13A	3	Yellow	07dpf	0,20
13A	4	Yellow	07dpf	0,50
13A	5	Yellow	07dpf	0,00
13A	6	Yellow	07dpf	0,36
13A	7	Yellow	07dpf	0,64
13A	8	Yellow	07dpf	0,26
13A	1	Blue	07dpf	0,65
13A	2	Blue	07dpf	0,55
13A	3	Blue	07dpf	0,80
13A	4	Blue	07dpf	0,42
13A	5	Blue	07dpf	1,00
13A	6	Blue	07dpf	0,64
13A	7	Blue	07dpf	0,36
13A	8	Blue	07dpf	0,74
13A	1	Green	07dpf	0,00
13A	2	Green	07dpf	0,00
13A	3	Green	07dpf	0,00
13A	4	Green	07dpf	0,08
13A	5	Green	07dpf	0,00
13A	6	Green	07dpf	0,00
13A	7	Green	07dpf	0,00
13A	8	Green	07dpf	0,00
13A	1	Red	07dpf	0,35
13A	2	Red	07dpf	0,45
13A	3	Red	07dpf	0,00
13A	4	Red	07dpf	0,00
13A	5	Red	07dpf	0,00
13A	6	Red	07dpf	0,00
13A	7	Red	07dpf	0,00
13A	8	Red	07dpf	0,00
14A	1	Yellow	07dpf	0,55
14A	2	Yellow	07dpf	0,00
14A	3	Yellow	07dpf	0,06
14A	4	Yellow	07dpf	0,17
14A	5	Yellow	07dpf	0,00
14A	6	Yellow	07dpf	0,06
14A	7	Yellow	07dpf	0,21
14A	8	Yellow	07dpf	0,21
14A	1	Blue	07dpf	0,45
14A	2	Blue	07dpf	1,00
14A	3	Blue	07dpf	0,82
14A	4	Blue	07dpf	0,83
14A	5	Blue	07dpf	0,92
14A	6	Blue	07dpf	0,94
14A	7	Blue	07dpf	0,50
14A	8	Blue	07dpf	0,72
14A	1	Green	07dpf	0,00
14A	2	Green	07dpf	0,00
14A	3	Green	07dpf	0,00
14A	4	Green	07dpf	0,00
14A	5	Green	07dpf	0,00
14A	6	Green	07dpf	0,00
14A	7	Green	07dpf	0,22
14A	8	Green	07dpf	0,00
14A	1	Red	07dpf	0,00
14A	2	Red	07dpf	0,00
14A	3	Red	07dpf	0,12
14A	4	Red	07dpf	0,00
14A	5	Red	07dpf	0,08
14A	6	Red	07dpf	0,00
14A	7	Red	07dpf	0,06
14A	8	Red	07dpf	0,06
15A	1	Yellow	07dpf	0,28
15A	2	Yellow	07dpf	0,00
15A	3	Yellow	07dpf	0,00
15A	4	Yellow	07dpf	0,00
15A	5	Yellow	07dpf	0,00
15A	6	Yellow	07dpf	0,11
15A	7	Yellow	07dpf	0,23
15A	8	Yellow	07dpf	0,00
15A	1	Blue	07dpf	0,22
15A	2	Blue	07dpf	0,34
15A	3	Blue	07dpf	0,25
15A	4	Blue	07dpf	0,84
15A	5	Blue	07dpf	0,61
15A	6	Blue	07dpf	0,10
15A	7	Blue	07dpf	0,30
15A	8	Blue	07dpf	0,49
15A	1	Green	07dpf	0,38
15A	2	Green	07dpf	0,13
15A	3	Green	07dpf	0,16
15A	4	Green	07dpf	0,07
15A	5	Green	07dpf	0,00
15A	6	Green	07dpf	0,39
15A	7	Green	07dpf	0,34
15A	8	Green	07dpf	0,16
15A	1	Red	07dpf	0,12
15A	2	Red	07dpf	0,53
15A	3	Red	07dpf	0,59
15A	4	Red	07dpf	0,08
15A	5	Red	07dpf	0,39
15A	6	Red	07dpf	0,40
15A	7	Red	07dpf	0,13
15A	8	Red	07dpf	0,35
16A	1	Yellow	07dpf	0,00
16A	2	Yellow	07dpf	0,00
16A	3	Yellow	07dpf	0,11
16A	4	Yellow	07dpf	0,00
16A	5	Yellow	07dpf	0,14
16A	6	Yellow	07dpf	0,30
16A	7	Yellow	07dpf	0,08
16A	8	Yellow	07dpf	0,00
16A	1	Blue	07dpf	0,00
16A	2	Blue	07dpf	0,00
16A	3	Blue	07dpf	0,16
16A	4	Blue	07dpf	0,39
16A	5	Blue	07dpf	0,12
16A	6	Blue	07dpf	0,26
16A	7	Blue	07dpf	0,12
16A	8	Blue	07dpf	0,79
16A	1	Green	07dpf	0,00
16A	2	Green	07dpf	0,00
16A	3	Green	07dpf	0,00
16A	4	Green	07dpf	0,28
16A	5	Green	07dpf	0,58
16A	6	Green	07dpf	0,12
16A	7	Green	07dpf	0,39
16A	8	Green	07dpf	0,00
16A	1	Red	07dpf	1,00
16A	2	Red	07dpf	1,00
16A	3	Red	07dpf	0,72
16A	4	Red	07dpf	0,34
16A	5	Red	07dpf	0,16
16A	6	Red	07dpf	0,32
16A	7	Red	07dpf	0,42
16A	8	Red	07dpf	0,21
17A	1	Yellow	07dpf	0,00
17A	2	Yellow	07dpf	0,00
17A	3	Yellow	07dpf	0,00
17A	4	Yellow	07dpf	0,00
17A	5	Yellow	07dpf	0,00
17A	6	Yellow	07dpf	0,00
17A	7	Yellow	07dpf	0,04
17A	8	Yellow	07dpf	0,00
17A	1	Blue	07dpf	1,00
17A	2	Blue	07dpf	1,00
17A	3	Blue	07dpf	1,00
17A	4	Blue	07dpf	0,60
17A	5	Blue	07dpf	0,86
17A	6	Blue	07dpf	0,55
17A	7	Blue	07dpf	0,84
17A	8	Blue	07dpf	0,80
17A	1	Green	07dpf	0,00
17A	2	Green	07dpf	0,00
17A	3	Green	07dpf	0,00
17A	4	Green	07dpf	0,00
17A	5	Green	07dpf	0,00
17A	6	Green	07dpf	0,00
17A	7	Green	07dpf	0,00
17A	8	Green	07dpf	0,00
17A	1	Red	07dpf	0,00
17A	2	Red	07dpf	0,00
17A	3	Red	07dpf	0,00
17A	4	Red	07dpf	0,40
17A	5	Red	07dpf	0,14
17A	6	Red	07dpf	0,45
17A	7	Red	07dpf	0,13
17A	8	Red	07dpf	0,20
18A	1	Yellow	07dpf	0,00
18A	2	Yellow	07dpf	0,00
18A	3	Yellow	07dpf	0,00
18A	4	Yellow	07dpf	0,00
18A	5	Yellow	07dpf	0,00
18A	6	Yellow	07dpf	0,00
18A	7	Yellow	07dpf	0,00
18A	8	Yellow	07dpf	0,00
18A	1	Blue	07dpf	0,00
18A	2	Blue	07dpf	0,00
18A	3	Blue	07dpf	0,00
18A	4	Blue	07dpf	0,00
18A	5	Blue	07dpf	0,00
18A	6	Blue	07dpf	0,45
18A	7	Blue	07dpf	1,00
18A	8	Blue	07dpf	1,00
18A	1	Green	07dpf	1,00
18A	2	Green	07dpf	1,00
18A	3	Green	07dpf	1,00
18A	4	Green	07dpf	1,00
18A	5	Green	07dpf	0,70
18A	6	Green	07dpf	0,02
18A	7	Green	07dpf	0,00
18A	8	Green	07dpf	0,00
18A	1	Red	07dpf	0,00
18A	2	Red	07dpf	0,00
18A	3	Red	07dpf	0,00
18A	4	Red	07dpf	0,00
18A	5	Red	07dpf	0,30
18A	6	Red	07dpf	0,53
18A	7	Red	07dpf	0,00
18A	8	Red	07dpf	0,00
19A	1	Yellow	07dpf	0,00
19A	2	Yellow	07dpf	0,29
19A	3	Yellow	07dpf	0,21
19A	4	Yellow	07dpf	0,00
19A	5	Yellow	07dpf	0,00
19A	6	Yellow	07dpf	0,00
19A	7	Yellow	07dpf	0,00
19A	8	Yellow	07dpf	0,00
19A	1	Blue	07dpf	1,00
19A	2	Blue	07dpf	0,71
19A	3	Blue	07dpf	0,79
19A	4	Blue	07dpf	0,71
19A	5	Blue	07dpf	0,29
19A	6	Blue	07dpf	1,00
19A	7	Blue	07dpf	0,76
19A	8	Blue	07dpf	0,97
19A	1	Green	07dpf	0,00
19A	2	Green	07dpf	0,00
19A	3	Green	07dpf	0,00
19A	4	Green	07dpf	0,00
19A	5	Green	07dpf	0,00
19A	6	Green	07dpf	0,00
19A	7	Green	07dpf	0,00
19A	8	Green	07dpf	0,00
19A	1	Red	07dpf	0,00
19A	2	Red	07dpf	0,00
19A	3	Red	07dpf	0,00
19A	4	Red	07dpf	0,29
19A	5	Red	07dpf	0,71
19A	6	Red	07dpf	0,00
19A	7	Red	07dpf	0,24
19A	8	Red	07dpf	0,03
20A	1	Yellow	07dpf	0,09
20A	2	Yellow	07dpf	0,08
20A	3	Yellow	07dpf	0,28
20A	4	Yellow	07dpf	0,18
20A	5	Yellow	07dpf	0,20
20A	6	Yellow	07dpf	0,10
20A	7	Yellow	07dpf	0,23
20A	8	Yellow	07dpf	0,13
20A	1	Blue	07dpf	0,51
20A	2	Blue	07dpf	0,89
20A	3	Blue	07dpf	0,51
20A	4	Blue	07dpf	0,45
20A	5	Blue	07dpf	0,80
20A	6	Blue	07dpf	0,90
20A	7	Blue	07dpf	0,10
20A	8	Blue	07dpf	0,67
20A	1	Green	07dpf	0,31
20A	2	Green	07dpf	0,00
20A	3	Green	07dpf	0,00
20A	4	Green	07dpf	0,20
20A	5	Green	07dpf	0,00
20A	6	Green	07dpf	0,00
20A	7	Green	07dpf	0,13
20A	8	Green	07dpf	0,00
20A	1	Red	07dpf	0,09
20A	2	Red	07dpf	0,03
20A	3	Red	07dpf	0,20
20A	4	Red	07dpf	0,17
20A	5	Red	07dpf	0,00
20A	6	Red	07dpf	0,00
20A	7	Red	07dpf	0,53
20A	8	Red	07dpf	0,20
21A	1	Yellow	07dpf	0,00
21A	2	Yellow	07dpf	0,00
21A	3	Yellow	07dpf	0,00
21A	4	Yellow	07dpf	0,00
21A	5	Yellow	07dpf	0,00
21A	6	Yellow	07dpf	0,00
21A	7	Yellow	07dpf	0,00
21A	8	Yellow	07dpf	0,19
21A	1	Blue	07dpf	1,00
21A	2	Blue	07dpf	1,00
21A	3	Blue	07dpf	1,00
21A	4	Blue	07dpf	1,00
21A	5	Blue	07dpf	0,67
21A	6	Blue	07dpf	0,83
21A	7	Blue	07dpf	0,96
21A	8	Blue	07dpf	0,81
21A	1	Green	07dpf	0,00
21A	2	Green	07dpf	0,00
21A	3	Green	07dpf	0,00
21A	4	Green	07dpf	0,00
21A	5	Green	07dpf	0,00
21A	6	Green	07dpf	0,00
21A	7	Green	07dpf	0,00
21A	8	Green	07dpf	0,00
21A	1	Red	07dpf	0,00
21A	2	Red	07dpf	0,00
21A	3	Red	07dpf	0,00
21A	4	Red	07dpf	0,00
21A	5	Red	07dpf	0,33
21A	6	Red	07dpf	0,17
21A	7	Red	07dpf	0,04
21A	8	Red	07dpf	0,00
22A	1	Yellow	07dpf	0,09
22A	2	Yellow	07dpf	0,00
22A	3	Yellow	07dpf	0,00
22A	4	Yellow	07dpf	0,00
22A	5	Yellow	07dpf	0,27
22A	6	Yellow	07dpf	0,07
22A	7	Yellow	07dpf	0,20
22A	8	Yellow	07dpf	0,00
22A	1	Blue	07dpf	0,73
22A	2	Blue	07dpf	0,73
22A	3	Blue	07dpf	0,58
22A	4	Blue	07dpf	0,85
22A	5	Blue	07dpf	0,33
22A	6	Blue	07dpf	0,53
22A	7	Blue	07dpf	0,43
22A	8	Blue	07dpf	0,84
22A	1	Green	07dpf	0,00
22A	2	Green	07dpf	0,00
22A	3	Green	07dpf	0,00
22A	4	Green	07dpf	0,00
22A	5	Green	07dpf	0,20
22A	6	Green	07dpf	0,23
22A	7	Green	07dpf	0,00
22A	8	Green	07dpf	0,00
22A	1	Red	07dpf	0,18
22A	2	Red	07dpf	0,27
22A	3	Red	07dpf	0,42
22A	4	Red	07dpf	0,15
22A	5	Red	07dpf	0,20
22A	6	Red	07dpf	0,17
22A	7	Red	07dpf	0,37
22A	8	Red	07dpf	0,16
23B	1	Yellow	07dpf	0,56
23B	2	Yellow	07dpf	0,21
23B	3	Yellow	07dpf	0,05
23B	4	Yellow	07dpf	0,07
23B	5	Yellow	07dpf	0,20
23B	6	Yellow	07dpf	0,00
23B	7	Yellow	07dpf	0,49
23B	8	Yellow	07dpf	0,32
23B	1	Blue	07dpf	0,31
23B	2	Blue	07dpf	0,38
23B	3	Blue	07dpf	0,70
23B	4	Blue	07dpf	0,41
23B	5	Blue	07dpf	0,14
23B	6	Blue	07dpf	0,43
23B	7	Blue	07dpf	0,10
23B	8	Blue	07dpf	0,15
23B	1	Green	07dpf	0,02
23B	2	Green	07dpf	0,17
23B	3	Green	07dpf	0,03
23B	4	Green	07dpf	0,47
23B	5	Green	07dpf	0,39
23B	6	Green	07dpf	0,40
23B	7	Green	07dpf	0,00
23B	8	Green	07dpf	0,16
23B	1	Red	07dpf	0,11
23B	2	Red	07dpf	0,24
23B	3	Red	07dpf	0,22
23B	4	Red	07dpf	0,05
23B	5	Red	07dpf	0,28
23B	6	Red	07dpf	0,17
23B	7	Red	07dpf	0,41
23B	8	Red	07dpf	0,37
24B	1	Yellow	07dpf	1,00
24B	2	Yellow	07dpf	0,91
24B	3	Yellow	07dpf	0,60
24B	4	Yellow	07dpf	0,00
24B	5	Yellow	07dpf	0,00
24B	6	Yellow	07dpf	0,00
24B	7	Yellow	07dpf	0,70
24B	8	Yellow	07dpf	0,77
24B	1	Blue	07dpf	0,00
24B	2	Blue	07dpf	0,00
24B	3	Blue	07dpf	0,00
24B	4	Blue	07dpf	0,00
24B	5	Blue	07dpf	0,13
24B	6	Blue	07dpf	0,10
24B	7	Blue	07dpf	0,00
24B	8	Blue	07dpf	0,00
24B	1	Green	07dpf	0,00
24B	2	Green	07dpf	0,09
24B	3	Green	07dpf	0,11
24B	4	Green	07dpf	0,00
24B	5	Green	07dpf	0,00
24B	6	Green	07dpf	0,81
24B	7	Green	07dpf	0,30
24B	8	Green	07dpf	0,23
24B	1	Red	07dpf	0,00
24B	2	Red	07dpf	0,00
24B	3	Red	07dpf	0,29
24B	4	Red	07dpf	1,00
24B	5	Red	07dpf	0,87
24B	6	Red	07dpf	0,09
24B	7	Red	07dpf	0,00
24B	8	Red	07dpf	0,00
25B	1	Yellow	07dpf	0,00
25B	2	Yellow	07dpf	0,00
25B	3	Yellow	07dpf	0,00
25B	4	Yellow	07dpf	0,00
25B	5	Yellow	07dpf	0,00
25B	6	Yellow	07dpf	0,11
25B	7	Yellow	07dpf	0,14
25B	8	Yellow	07dpf	0,05
25B	1	Blue	07dpf	1,00
25B	2	Blue	07dpf	0,69
25B	3	Blue	07dpf	0,38
25B	4	Blue	07dpf	0,50
25B	5	Blue	07dpf	0,22
25B	6	Blue	07dpf	0,43
25B	7	Blue	07dpf	0,17
25B	8	Blue	07dpf	0,24
25B	1	Green	07dpf	0,00
25B	2	Green	07dpf	0,31
25B	3	Green	07dpf	0,62
25B	4	Green	07dpf	0,24
25B	5	Green	07dpf	0,00
25B	6	Green	07dpf	0,00
25B	7	Green	07dpf	0,48
25B	8	Green	07dpf	0,49
25B	1	Red	07dpf	0,00
25B	2	Red	07dpf	0,00
25B	3	Red	07dpf	0,00
25B	4	Red	07dpf	0,26
25B	5	Red	07dpf	0,78
25B	6	Red	07dpf	0,46
25B	7	Red	07dpf	0,20
25B	8	Red	07dpf	0,22
26B	1	Yellow	07dpf	0,00
26B	2	Yellow	07dpf	0,00
26B	3	Yellow	07dpf	0,21
26B	4	Yellow	07dpf	0,21
26B	5	Yellow	07dpf	0,12
26B	6	Yellow	07dpf	0,19
26B	7	Yellow	07dpf	0,31
26B	8	Yellow	07dpf	0,24
26B	1	Blue	07dpf	0,00
26B	2	Blue	07dpf	0,68
26B	3	Blue	07dpf	0,34
26B	4	Blue	07dpf	0,24
26B	5	Blue	07dpf	0,40
26B	6	Blue	07dpf	0,50
26B	7	Blue	07dpf	0,30
26B	8	Blue	07dpf	0,13
26B	1	Green	07dpf	0,00
26B	2	Green	07dpf	0,00
26B	3	Green	07dpf	0,39
26B	4	Green	07dpf	0,17
26B	5	Green	07dpf	0,22
26B	6	Green	07dpf	0,23
26B	7	Green	07dpf	0,19
26B	8	Green	07dpf	0,27
26B	1	Red	07dpf	0,00
26B	2	Red	07dpf	0,32
26B	3	Red	07dpf	0,06
26B	4	Red	07dpf	0,37
26B	5	Red	07dpf	0,25
26B	6	Red	07dpf	0,09
26B	7	Red	07dpf	0,20
26B	8	Red	07dpf	0,37
27C	1	Yellow	07dpf	0,34
27C	2	Yellow	07dpf	0,00
27C	3	Yellow	07dpf	0,23
27C	4	Yellow	07dpf	0,33
27C	5	Yellow	07dpf	0,38
27C	6	Yellow	07dpf	0,11
27C	7	Yellow	07dpf	0,66
27C	8	Yellow	07dpf	0,00
27C	1	Blue	07dpf	0,38
27C	2	Blue	07dpf	0,38
27C	3	Blue	07dpf	0,60
27C	4	Blue	07dpf	0,00
27C	5	Blue	07dpf	0,50
27C	6	Blue	07dpf	0,00
27C	7	Blue	07dpf	0,00
27C	8	Blue	07dpf	0,27
27C	1	Green	07dpf	0,00
27C	2	Green	07dpf	0,28
27C	3	Green	07dpf	0,17
27C	4	Green	07dpf	0,00
27C	5	Green	07dpf	0,09
27C	6	Green	07dpf	0,29
27C	7	Green	07dpf	0,00
27C	8	Green	07dpf	0,64
27C	1	Red	07dpf	0,28
27C	2	Red	07dpf	0,33
27C	3	Red	07dpf	0,00
27C	4	Red	07dpf	0,67
27C	5	Red	07dpf	0,03
27C	6	Red	07dpf	0,60
27C	7	Red	07dpf	0,34
27C	8	Red	07dpf	0,10
28C	1	Yellow	07dpf	0,00
28C	2	Yellow	07dpf	0,00
28C	3	Yellow	07dpf	0,00
28C	4	Yellow	07dpf	0,00
28C	5	Yellow	07dpf	0,00
28C	6	Yellow	07dpf	0,00
28C	7	Yellow	07dpf	0,00
28C	8	Yellow	07dpf	0,00
28C	1	Blue	07dpf	1,00
28C	2	Blue	07dpf	0,90
28C	3	Blue	07dpf	0,21
28C	4	Blue	07dpf	0,00
28C	5	Blue	07dpf	0,00
28C	6	Blue	07dpf	0,13
28C	7	Blue	07dpf	0,00
28C	8	Blue	07dpf	0,00
28C	1	Green	07dpf	0,00
28C	2	Green	07dpf	0,10
28C	3	Green	07dpf	0,79
28C	4	Green	07dpf	1,00
28C	5	Green	07dpf	1,00
28C	6	Green	07dpf	0,87
28C	7	Green	07dpf	0,76
28C	8	Green	07dpf	0,00
28C	1	Red	07dpf	0,00
28C	2	Red	07dpf	0,00
28C	3	Red	07dpf	0,00
28C	4	Red	07dpf	0,00
28C	5	Red	07dpf	0,00
28C	6	Red	07dpf	0,00
28C	7	Red	07dpf	0,24
28C	8	Red	07dpf	1,00
29C	1	Yellow	07dpf	0,00
29C	2	Yellow	07dpf	0,00
29C	3	Yellow	07dpf	0,17
29C	4	Yellow	07dpf	0,00
29C	5	Yellow	07dpf	0,00
29C	6	Yellow	07dpf	0,38
29C	7	Yellow	07dpf	0,12
29C	8	Yellow	07dpf	0,17
29C	1	Blue	07dpf	0,00
29C	2	Blue	07dpf	0,00
29C	3	Blue	07dpf	0,00
29C	4	Blue	07dpf	0,34
29C	5	Blue	07dpf	0,00
29C	6	Blue	07dpf	0,00
29C	7	Blue	07dpf	0,10
29C	8	Blue	07dpf	0,00
29C	1	Green	07dpf	1,00
29C	2	Green	07dpf	0,79
29C	3	Green	07dpf	0,24
29C	4	Green	07dpf	0,66
29C	5	Green	07dpf	0,35
29C	6	Green	07dpf	0,02
29C	7	Green	07dpf	0,36
29C	8	Green	07dpf	0,42
29C	1	Red	07dpf	0,00
29C	2	Red	07dpf	0,21
29C	3	Red	07dpf	0,59
29C	4	Red	07dpf	0,00
29C	5	Red	07dpf	0,65
29C	6	Red	07dpf	0,60
29C	7	Red	07dpf	0,41
29C	8	Red	07dpf	0,42
30B	1	Yellow	07dpf	0,00
30B	2	Yellow	07dpf	0,00
30B	3	Yellow	07dpf	0,00
30B	4	Yellow	07dpf	0,00
30B	5	Yellow	07dpf	0,00
30B	6	Yellow	07dpf	0,10
30B	7	Yellow	07dpf	0,53
30B	8	Yellow	07dpf	0,77
30B	1	Blue	07dpf	1,00
30B	2	Blue	07dpf	0,84
30B	3	Blue	07dpf	0,19
30B	4	Blue	07dpf	0,37
30B	5	Blue	07dpf	0,00
30B	6	Blue	07dpf	0,00
30B	7	Blue	07dpf	0,00
30B	8	Blue	07dpf	0,00
30B	1	Green	07dpf	0,00
30B	2	Green	07dpf	0,00
30B	3	Green	07dpf	0,81
30B	4	Green	07dpf	0,63
30B	5	Green	07dpf	1,00
30B	6	Green	07dpf	0,90
30B	7	Green	07dpf	0,47
30B	8	Green	07dpf	0,01
30B	1	Red	07dpf	0,00
30B	2	Red	07dpf	0,16
30B	3	Red	07dpf	0,00
30B	4	Red	07dpf	0,00
30B	5	Red	07dpf	0,00
30B	6	Red	07dpf	0,00
30B	7	Red	07dpf	0,00
30B	8	Red	07dpf	0,22
31B	1	Yellow	07dpf	1,00
31B	2	Yellow	07dpf	0,91
31B	3	Yellow	07dpf	0,60
31B	4	Yellow	07dpf	0,00
31B	5	Yellow	07dpf	0,00
31B	6	Yellow	07dpf	0,00
31B	7	Yellow	07dpf	0,70
31B	8	Yellow	07dpf	0,77
31B	1	Blue	07dpf	0,00
31B	2	Blue	07dpf	0,00
31B	3	Blue	07dpf	0,00
31B	4	Blue	07dpf	0,00
31B	5	Blue	07dpf	0,13
31B	6	Blue	07dpf	0,10
31B	7	Blue	07dpf	0,00
31B	8	Blue	07dpf	0,00
31B	1	Green	07dpf	0,00
31B	2	Green	07dpf	0,09
31B	3	Green	07dpf	0,11
31B	4	Green	07dpf	0,00
31B	5	Green	07dpf	0,00
31B	6	Green	07dpf	0,81
31B	7	Green	07dpf	0,30
31B	8	Green	07dpf	0,23
31B	1	Red	07dpf	0,00
31B	2	Red	07dpf	0,00
31B	3	Red	07dpf	0,29
31B	4	Red	07dpf	1,00
31B	5	Red	07dpf	0,87
31B	6	Red	07dpf	0,09
31B	7	Red	07dpf	0,00
31B	8	Red	07dpf	0,00
32C	1	Yellow	07dpf	0,00
32C	2	Yellow	07dpf	0,17
32C	3	Yellow	07dpf	0,00
32C	4	Yellow	07dpf	0,00
32C	5	Yellow	07dpf	0,45
32C	6	Yellow	07dpf	0,00
32C	7	Yellow	07dpf	0,43
32C	8	Yellow	07dpf	0,00
32C	1	Blue	07dpf	0,94
32C	2	Blue	07dpf	0,49
32C	3	Blue	07dpf	0,57
32C	4	Blue	07dpf	0,48
32C	5	Blue	07dpf	0,17
32C	6	Blue	07dpf	0,55
32C	7	Blue	07dpf	0,26
32C	8	Blue	07dpf	0,39
32C	1	Green	07dpf	0,06
32C	2	Green	07dpf	0,34
32C	3	Green	07dpf	0,43
32C	4	Green	07dpf	0,43
32C	5	Green	07dpf	0,20
32C	6	Green	07dpf	0,34
32C	7	Green	07dpf	0,10
32C	8	Green	07dpf	0,00
32C	1	Red	07dpf	0,00
32C	2	Red	07dpf	0,00
32C	3	Red	07dpf	0,00
32C	4	Red	07dpf	0,08
32C	5	Red	07dpf	0,17
32C	6	Red	07dpf	0,11
32C	7	Red	07dpf	0,22
32C	8	Red	07dpf	0,61
33A	1	Yellow	07dpf	0,88
33A	2	Yellow	07dpf	0,00
33A	3	Yellow	07dpf	0,00
33A	4	Yellow	07dpf	0,32
33A	5	Yellow	07dpf	0,59
33A	6	Yellow	07dpf	1,00
33A	7	Yellow	07dpf	1,00
33A	8	Yellow	07dpf	1,00
33A	1	Blue	07dpf	0,12
33A	2	Blue	07dpf	1,00
33A	3	Blue	07dpf	0,80
33A	4	Blue	07dpf	0,68
33A	5	Blue	07dpf	0,41
33A	6	Blue	07dpf	0,00
33A	7	Blue	07dpf	0,00
33A	8	Blue	07dpf	0,00
33A	1	Green	07dpf	0,00
33A	2	Green	07dpf	0,00
33A	3	Green	07dpf	0,20
33A	4	Green	07dpf	0,00
33A	5	Green	07dpf	0,00
33A	6	Green	07dpf	0,00
33A	7	Green	07dpf	0,00
33A	8	Green	07dpf	0,00
33A	1	Red	07dpf	0,00
33A	2	Red	07dpf	0,00
33A	3	Red	07dpf	0,00
33A	4	Red	07dpf	0,00
33A	5	Red	07dpf	0,00
33A	6	Red	07dpf	0,00
33A	7	Red	07dpf	0,00
33A	8	Red	07dpf	0,00
34C	1	Yellow	07dpf	0,00
34C	2	Yellow	07dpf	0,41
34C	3	Yellow	07dpf	0,88
34C	4	Yellow	07dpf	0,16
34C	5	Yellow	07dpf	0,62
34C	6	Yellow	07dpf	0,22
34C	7	Yellow	07dpf	0,73
34C	8	Yellow	07dpf	0,00
34C	1	Blue	07dpf	0,00
34C	2	Blue	07dpf	0,00
34C	3	Blue	07dpf	0,00
34C	4	Blue	07dpf	0,19
34C	5	Blue	07dpf	0,13
34C	6	Blue	07dpf	0,30
34C	7	Blue	07dpf	0,16
34C	8	Blue	07dpf	0,15
34C	1	Green	07dpf	0,11
34C	2	Green	07dpf	0,07
34C	3	Green	07dpf	0,00
34C	4	Green	07dpf	0,00
34C	5	Green	07dpf	0,18
34C	6	Green	07dpf	0,14
34C	7	Green	07dpf	0,02
34C	8	Green	07dpf	0,40
34C	1	Red	07dpf	0,89
34C	2	Red	07dpf	0,52
34C	3	Red	07dpf	0,12
34C	4	Red	07dpf	0,64
34C	5	Red	07dpf	0,08
34C	6	Red	07dpf	0,33
34C	7	Red	07dpf	0,09
34C	8	Red	07dpf	0,45
35B	1	Yellow	07dpf	0,00
35B	2	Yellow	07dpf	0,07
35B	3	Yellow	07dpf	0,16
35B	4	Yellow	07dpf	0,19
35B	5	Yellow	07dpf	0,28
35B	6	Yellow	07dpf	0,25
35B	7	Yellow	07dpf	0,09
35B	8	Yellow	07dpf	0,27
35B	1	Blue	07dpf	0,86
35B	2	Blue	07dpf	0,77
35B	3	Blue	07dpf	0,43
35B	4	Blue	07dpf	0,23
35B	5	Blue	07dpf	0,08
35B	6	Blue	07dpf	0,28
35B	7	Blue	07dpf	0,47
35B	8	Blue	07dpf	0,47
35B	1	Green	07dpf	0,14
35B	2	Green	07dpf	0,16
35B	3	Green	07dpf	0,41
35B	4	Green	07dpf	0,26
35B	5	Green	07dpf	0,31
35B	6	Green	07dpf	0,25
35B	7	Green	07dpf	0,40
35B	8	Green	07dpf	0,14
35B	1	Red	07dpf	0,00
35B	2	Red	07dpf	0,00
35B	3	Red	07dpf	0,00
35B	4	Red	07dpf	0,32
35B	5	Red	07dpf	0,33
35B	6	Red	07dpf	0,23
35B	7	Red	07dpf	0,04
35B	8	Red	07dpf	0,12
36C	1	Yellow	07dpf	0,00
36C	2	Yellow	07dpf	0,07
36C	3	Yellow	07dpf	0,65
36C	4	Yellow	07dpf	0,18
36C	5	Yellow	07dpf	0,34
36C	6	Yellow	07dpf	0,52
36C	7	Yellow	07dpf	0,81
36C	8	Yellow	07dpf	0,69
36C	1	Blue	07dpf	0,57
36C	2	Blue	07dpf	0,93
36C	3	Blue	07dpf	0,00
36C	4	Blue	07dpf	0,00
36C	5	Blue	07dpf	0,25
36C	6	Blue	07dpf	0,48
36C	7	Blue	07dpf	0,00
36C	8	Blue	07dpf	0,31
36C	1	Green	07dpf	0,43
36C	2	Green	07dpf	0,00
36C	3	Green	07dpf	0,00
36C	4	Green	07dpf	0,21
36C	5	Green	07dpf	0,26
36C	6	Green	07dpf	0,00
36C	7	Green	07dpf	0,00
36C	8	Green	07dpf	0,00
36C	1	Red	07dpf	0,00
36C	2	Red	07dpf	0,00
36C	3	Red	07dpf	0,35
36C	4	Red	07dpf	0,62
36C	5	Red	07dpf	0,15
36C	6	Red	07dpf	0,00
36C	7	Red	07dpf	0,19
36C	8	Red	07dpf	0,00
37C	1	Yellow	07dpf	0,00
37C	2	Yellow	07dpf	0,00
37C	3	Yellow	07dpf	0,00
37C	4	Yellow	07dpf	0,00
37C	5	Yellow	07dpf	0,00
37C	6	Yellow	07dpf	0,22
37C	7	Yellow	07dpf	0,26
37C	8	Yellow	07dpf	0,15
37C	1	Blue	07dpf	1,00
37C	2	Blue	07dpf	0,91
37C	3	Blue	07dpf	0,52
37C	4	Blue	07dpf	0,72
37C	5	Blue	07dpf	0,00
37C	6	Blue	07dpf	0,08
37C	7	Blue	07dpf	0,09
37C	8	Blue	07dpf	0,06
37C	1	Green	07dpf	0,00
37C	2	Green	07dpf	0,09
37C	3	Green	07dpf	0,48
37C	4	Green	07dpf	0,24
37C	5	Green	07dpf	0,88
37C	6	Green	07dpf	0,12
37C	7	Green	07dpf	0,16
37C	8	Green	07dpf	0,24
37C	1	Red	07dpf	0,00
37C	2	Red	07dpf	0,00
37C	3	Red	07dpf	0,00
37C	4	Red	07dpf	0,04
37C	5	Red	07dpf	0,12
37C	6	Red	07dpf	0,59
37C	7	Red	07dpf	0,49
37C	8	Red	07dpf	0,55
38A	1	Yellow	07dpf	0,63
38A	2	Yellow	07dpf	1,00
38A	3	Yellow	07dpf	1,00
38A	4	Yellow	07dpf	1,00
38A	5	Yellow	07dpf	0,90
38A	6	Yellow	07dpf	0,82
38A	7	Yellow	07dpf	0,00
38A	8	Yellow	07dpf	0,61
38A	1	Blue	07dpf	0,11
38A	2	Blue	07dpf	0,00
38A	3	Blue	07dpf	0,00
38A	4	Blue	07dpf	0,00
38A	5	Blue	07dpf	0,00
38A	6	Blue	07dpf	0,18
38A	7	Blue	07dpf	0,22
38A	8	Blue	07dpf	0,29
38A	1	Green	07dpf	0,00
38A	2	Green	07dpf	0,00
38A	3	Green	07dpf	0,00
38A	4	Green	07dpf	0,00
38A	5	Green	07dpf	0,10
38A	6	Green	07dpf	0,00
38A	7	Green	07dpf	0,00
38A	8	Green	07dpf	0,07
38A	1	Red	07dpf	0,26
38A	2	Red	07dpf	0,00
38A	3	Red	07dpf	0,00
38A	4	Red	07dpf	0,00
38A	5	Red	07dpf	0,00
38A	6	Red	07dpf	0,00
38A	7	Red	07dpf	0,78
38A	8	Red	07dpf	0,03
39A	1	Yellow	07dpf	0,00
39A	2	Yellow	07dpf	0,00
39A	3	Yellow	07dpf	0,00
39A	4	Yellow	07dpf	0,00
39A	5	Yellow	07dpf	0,00
39A	6	Yellow	07dpf	0,00
39A	7	Yellow	07dpf	0,00
39A	8	Yellow	07dpf	0,00
39A	1	Blue	07dpf	0,00
39A	2	Blue	07dpf	0,00
39A	3	Blue	07dpf	0,00
39A	4	Blue	07dpf	0,00
39A	5	Blue	07dpf	0,00
39A	6	Blue	07dpf	0,00
39A	7	Blue	07dpf	0,00
39A	8	Blue	07dpf	0,00
39A	1	Green	07dpf	0,72
39A	2	Green	07dpf	0,12
39A	3	Green	07dpf	0,00
39A	4	Green	07dpf	0,00
39A	5	Green	07dpf	0,45
39A	6	Green	07dpf	0,00
39A	7	Green	07dpf	0,25
39A	8	Green	07dpf	0,10
39A	1	Red	07dpf	0,28
39A	2	Red	07dpf	0,88
39A	3	Red	07dpf	1,00
39A	4	Red	07dpf	1,00
39A	5	Red	07dpf	0,55
39A	6	Red	07dpf	1,00
39A	7	Red	07dpf	0,75
39A	8	Red	07dpf	0,90
40A	1	Yellow	07dpf	0,00
40A	2	Yellow	07dpf	0,20
40A	3	Yellow	07dpf	0,12
40A	4	Yellow	07dpf	0,00
40A	5	Yellow	07dpf	1,00
40A	6	Yellow	07dpf	1,00
40A	7	Yellow	07dpf	0,95
40A	8	Yellow	07dpf	1,00
40A	1	Blue	07dpf	1,00
40A	2	Blue	07dpf	0,80
40A	3	Blue	07dpf	0,58
40A	4	Blue	07dpf	0,28
40A	5	Blue	07dpf	0,00
40A	6	Blue	07dpf	0,00
40A	7	Blue	07dpf	0,05
40A	8	Blue	07dpf	0,00
40A	1	Green	07dpf	0,00
40A	2	Green	07dpf	0,00
40A	3	Green	07dpf	0,22
40A	4	Green	07dpf	0,40
40A	5	Green	07dpf	0,00
40A	6	Green	07dpf	0,00
40A	7	Green	07dpf	0,00
40A	8	Green	07dpf	0,00
40A	1	Red	07dpf	0,00
40A	2	Red	07dpf	0,00
40A	3	Red	07dpf	0,08
40A	4	Red	07dpf	0,32
40A	5	Red	07dpf	0,00
40A	6	Red	07dpf	0,00
40A	7	Red	07dpf	0,00
40A	8	Red	07dpf	0,00
19501bC	1	Yellow	14dpf	0,36
19501bC	2	Yellow	14dpf	0,11
19501bC	3	Yellow	14dpf	0,09
19501bC	4	Yellow	14dpf	0,13
19501bC	5	Yellow	14dpf	0,35
19501bC	6	Yellow	14dpf	0,40
19501bC	7	Yellow	14dpf	0,13
19501bC	8	Yellow	14dpf	0,35
19501bC	1	Blue	14dpf	0,20
19501bC	2	Blue	14dpf	0,00
19501bC	3	Blue	14dpf	0,58
19501bC	4	Blue	14dpf	0,24
19501bC	5	Blue	14dpf	0,30
19501bC	6	Blue	14dpf	0,31
19501bC	7	Blue	14dpf	0,00
19501bC	8	Blue	14dpf	0,22
19501bC	1	Green	14dpf	0,28
19501bC	2	Green	14dpf	0,42
19501bC	3	Green	14dpf	0,27
19501bC	4	Green	14dpf	0,49
19501bC	5	Green	14dpf	0,22
19501bC	6	Green	14dpf	0,10
19501bC	7	Green	14dpf	0,33
19501bC	8	Green	14dpf	0,22
19501bC	1	Red	14dpf	0,16
19501bC	2	Red	14dpf	0,47
19501bC	3	Red	14dpf	0,07
19501bC	4	Red	14dpf	0,15
19501bC	5	Red	14dpf	0,13
19501bC	6	Red	14dpf	0,18
19501bC	7	Red	14dpf	0,55
19501bC	8	Red	14dpf	0,21
19601bC	1	Yellow	14dpf	0,00
19601bC	2	Yellow	14dpf	0,00
19601bC	3	Yellow	14dpf	0,00
19601bC	4	Yellow	14dpf	0,00
19601bC	5	Yellow	14dpf	0,00
19601bC	6	Yellow	14dpf	0,00
19601bC	7	Yellow	14dpf	0,00
19601bC	8	Yellow	14dpf	0,00
19601bC	1	Blue	14dpf	0,93
19601bC	2	Blue	14dpf	0,52
19601bC	3	Blue	14dpf	0,08
19601bC	4	Blue	14dpf	0,00
19601bC	5	Blue	14dpf	0,62
19601bC	6	Blue	14dpf	0,00
19601bC	7	Blue	14dpf	0,00
19601bC	8	Blue	14dpf	0,00
19601bC	1	Green	14dpf	0,07
19601bC	2	Green	14dpf	0,48
19601bC	3	Green	14dpf	0,60
19601bC	4	Green	14dpf	0,94
19601bC	5	Green	14dpf	0,38
19601bC	6	Green	14dpf	0,73
19601bC	7	Green	14dpf	0,64
19601bC	8	Green	14dpf	0,67
19601bC	1	Red	14dpf	0,00
19601bC	2	Red	14dpf	0,00
19601bC	3	Red	14dpf	0,32
19601bC	4	Red	14dpf	0,06
19601bC	5	Red	14dpf	0,00
19601bC	6	Red	14dpf	0,27
19601bC	7	Red	14dpf	0,36
19601bC	8	Red	14dpf	0,33
20101bB	1	Yellow	14dpf	0,00
20101bB	2	Yellow	14dpf	0,00
20101bB	3	Yellow	14dpf	0,00
20101bB	4	Yellow	14dpf	0,00
20101bB	5	Yellow	14dpf	0,00
20101bB	6	Yellow	14dpf	0,00
20101bB	7	Yellow	14dpf	0,08
20101bB	8	Yellow	14dpf	0,04
20101bB	1	Blue	14dpf	0,88
20101bB	2	Blue	14dpf	1,00
20101bB	3	Blue	14dpf	1,00
20101bB	4	Blue	14dpf	1,00
20101bB	5	Blue	14dpf	1,00
20101bB	6	Blue	14dpf	0,95
20101bB	7	Blue	14dpf	0,68
20101bB	8	Blue	14dpf	0,12
20101bB	1	Green	14dpf	0,09
20101bB	2	Green	14dpf	0,00
20101bB	3	Green	14dpf	0,00
20101bB	4	Green	14dpf	0,00
20101bB	5	Green	14dpf	0,00
20101bB	6	Green	14dpf	0,00
20101bB	7	Green	14dpf	0,00
20101bB	8	Green	14dpf	0,00
20101bB	1	Red	14dpf	0,03
20101bB	2	Red	14dpf	0,00
20101bB	3	Red	14dpf	0,00
20101bB	4	Red	14dpf	0,00
20101bB	5	Red	14dpf	0,00
20101bB	6	Red	14dpf	0,05
20101bB	7	Red	14dpf	0,24
20101bB	8	Red	14dpf	0,83
20201bC	1	Yellow	14dpf	0,07
20201bC	2	Yellow	14dpf	0,05
20201bC	3	Yellow	14dpf	0,00
20201bC	4	Yellow	14dpf	0,25
20201bC	5	Yellow	14dpf	0,65
20201bC	6	Yellow	14dpf	0,96
20201bC	7	Yellow	14dpf	0,99
20201bC	8	Yellow	14dpf	0,91
20201bC	1	Blue	14dpf	0,76
20201bC	2	Blue	14dpf	0,77
20201bC	3	Blue	14dpf	0,68
20201bC	4	Blue	14dpf	0,65
20201bC	5	Blue	14dpf	0,35
20201bC	6	Blue	14dpf	0,04
20201bC	7	Blue	14dpf	0,01
20201bC	8	Blue	14dpf	0,07
20201bC	1	Green	14dpf	0,03
20201bC	2	Green	14dpf	0,00
20201bC	3	Green	14dpf	0,00
20201bC	4	Green	14dpf	0,00
20201bC	5	Green	14dpf	0,00
20201bC	6	Green	14dpf	0,00
20201bC	7	Green	14dpf	0,00
20201bC	8	Green	14dpf	0,02
20201bC	1	Red	14dpf	0,14
20201bC	2	Red	14dpf	0,18
20201bC	3	Red	14dpf	0,32
20201bC	4	Red	14dpf	0,09
20201bC	5	Red	14dpf	0,00
20201bC	6	Red	14dpf	0,00
20201bC	7	Red	14dpf	0,00
20201bC	8	Red	14dpf	0,00
20301bB	1	Yellow	14dpf	0,00
20301bB	2	Yellow	14dpf	0,00
20301bB	3	Yellow	14dpf	0,00
20301bB	4	Yellow	14dpf	0,00
20301bB	5	Yellow	14dpf	0,00
20301bB	6	Yellow	14dpf	0,00
20301bB	7	Yellow	14dpf	0,14
20301bB	8	Yellow	14dpf	0,06
20301bB	1	Blue	14dpf	0,56
20301bB	2	Blue	14dpf	0,67
20301bB	3	Blue	14dpf	0,77
20301bB	4	Blue	14dpf	0,57
20301bB	5	Blue	14dpf	0,85
20301bB	6	Blue	14dpf	0,56
20301bB	7	Blue	14dpf	0,40
20301bB	8	Blue	14dpf	0,63
20301bB	1	Green	14dpf	0,18
20301bB	2	Green	14dpf	0,18
20301bB	3	Green	14dpf	0,15
20301bB	4	Green	14dpf	0,34
20301bB	5	Green	14dpf	0,07
20301bB	6	Green	14dpf	0,37
20301bB	7	Green	14dpf	0,23
20301bB	8	Green	14dpf	0,19
20301bB	1	Red	14dpf	0,26
20301bB	2	Red	14dpf	0,15
20301bB	3	Red	14dpf	0,08
20301bB	4	Red	14dpf	0,09
20301bB	5	Red	14dpf	0,07
20301bB	6	Red	14dpf	0,07
20301bB	7	Red	14dpf	0,23
20301bB	8	Red	14dpf	0,12
20301bA-10	1	Yellow	14dpf	0,12
20301bA-10	2	Yellow	14dpf	0,00
20301bA-10	3	Yellow	14dpf	0,00
20301bA-10	4	Yellow	14dpf	0,00
20301bA-10	5	Yellow	14dpf	0,00
20301bA-10	6	Yellow	14dpf	0,05
20301bA-10	7	Yellow	14dpf	0,00
20301bA-10	8	Yellow	14dpf	0,00
20301bA-10	1	Blue	14dpf	0,27
20301bA-10	2	Blue	14dpf	0,05
20301bA-10	3	Blue	14dpf	0,09
20301bA-10	4	Blue	14dpf	0,07
20301bA-10	5	Blue	14dpf	0,09
20301bA-10	6	Blue	14dpf	0,11
20301bA-10	7	Blue	14dpf	0,24
20301bA-10	8	Blue	14dpf	0,14
20301bA-10	1	Green	14dpf	0,12
20301bA-10	2	Green	14dpf	0,00
20301bA-10	3	Green	14dpf	0,10
20301bA-10	4	Green	14dpf	0,00
20301bA-10	5	Green	14dpf	0,06
20301bA-10	6	Green	14dpf	0,39
20301bA-10	7	Green	14dpf	0,29
20301bA-10	8	Green	14dpf	0,43
20301bA-10	1	Red	14dpf	0,49
20301bA-10	2	Red	14dpf	0,95
20301bA-10	3	Red	14dpf	0,80
20301bA-10	4	Red	14dpf	0,93
20301bA-10	5	Red	14dpf	0,85
20301bA-10	6	Red	14dpf	0,44
20301bA-10	7	Red	14dpf	0,47
20301bA-10	8	Red	14dpf	0,43
14701bC-10	1	Yellow	14dpf	0,00
14701bC-10	2	Yellow	14dpf	0,34
14701bC-10	3	Yellow	14dpf	0,10
14701bC-10	4	Yellow	14dpf	0,00
14701bC-10	5	Yellow	14dpf	0,49
14701bC-10	6	Yellow	14dpf	0,72
14701bC-10	7	Yellow	14dpf	0,82
14701bC-10	8	Yellow	14dpf	0,09
14701bC-10	1	Blue	14dpf	0,48
14701bC-10	2	Blue	14dpf	0,00
14701bC-10	3	Blue	14dpf	0,08
14701bC-10	4	Blue	14dpf	0,00
14701bC-10	5	Blue	14dpf	0,00
14701bC-10	6	Blue	14dpf	0,00
14701bC-10	7	Blue	14dpf	0,00
14701bC-10	8	Blue	14dpf	0,37
14701bC-10	1	Green	14dpf	0,45
14701bC-10	2	Green	14dpf	0,36
14701bC-10	3	Green	14dpf	0,58
14701bC-10	4	Green	14dpf	0,19
14701bC-10	5	Green	14dpf	0,00
14701bC-10	6	Green	14dpf	0,00
14701bC-10	7	Green	14dpf	0,00
14701bC-10	8	Green	14dpf	0,54
14701bC-10	1	Red	14dpf	0,07
14701bC-10	2	Red	14dpf	0,30
14701bC-10	3	Red	14dpf	0,24
14701bC-10	4	Red	14dpf	0,81
14701bC-10	5	Red	14dpf	0,51
14701bC-10	6	Red	14dpf	0,28
14701bC-10	7	Red	14dpf	0,18
14701bC-10	8	Red	14dpf	0,00
15101bC-10	1	Yellow	14dpf	0,00
15101bC-10	2	Yellow	14dpf	0,00
15101bC-10	3	Yellow	14dpf	0,00
15101bC-10	4	Yellow	14dpf	0,03
15101bC-10	5	Yellow	14dpf	0,00
15101bC-10	6	Yellow	14dpf	0,13
15101bC-10	7	Yellow	14dpf	0,00
15101bC-10	8	Yellow	14dpf	0,21
15101bC-10	1	Blue	14dpf	0,46
15101bC-10	2	Blue	14dpf	0,41
15101bC-10	3	Blue	14dpf	0,00
15101bC-10	4	Blue	14dpf	0,15
15101bC-10	5	Blue	14dpf	0,19
15101bC-10	6	Blue	14dpf	0,23
15101bC-10	7	Blue	14dpf	0,00
15101bC-10	8	Blue	14dpf	0,00
15101bC-10	1	Green	14dpf	0,45
15101bC-10	2	Green	14dpf	0,58
15101bC-10	3	Green	14dpf	0,57
15101bC-10	4	Green	14dpf	0,45
15101bC-10	5	Green	14dpf	0,58
15101bC-10	6	Green	14dpf	0,29
15101bC-10	7	Green	14dpf	0,52
15101bC-10	8	Green	14dpf	0,34
15101bC-10	1	Red	14dpf	0,10
15101bC-10	2	Red	14dpf	0,01
15101bC-10	3	Red	14dpf	0,43
15101bC-10	4	Red	14dpf	0,37
15101bC-10	5	Red	14dpf	0,22
15101bC-10	6	Red	14dpf	0,35
15101bC-10	7	Red	14dpf	0,48
15101bC-10	8	Red	14dpf	0,45
15101bA-10	1	Yellow	14dpf	0,14
15101bA-10	2	Yellow	14dpf	0,22
15101bA-10	3	Yellow	14dpf	0,25
15101bA-10	4	Yellow	14dpf	0,20
15101bA-10	5	Yellow	14dpf	0,23
15101bA-10	6	Yellow	14dpf	0,41
15101bA-10	7	Yellow	14dpf	0,49
15101bA-10	8	Yellow	14dpf	0,15
15101bA-10	1	Blue	14dpf	0,86
15101bA-10	2	Blue	14dpf	0,73
15101bA-10	3	Blue	14dpf	0,71
15101bA-10	4	Blue	14dpf	0,80
15101bA-10	5	Blue	14dpf	0,72
15101bA-10	6	Blue	14dpf	0,59
15101bA-10	7	Blue	14dpf	0,40
15101bA-10	8	Blue	14dpf	0,81
15101bA-10	1	Green	14dpf	0,00
15101bA-10	2	Green	14dpf	0,00
15101bA-10	3	Green	14dpf	0,00
15101bA-10	4	Green	14dpf	0,00
15101bA-10	5	Green	14dpf	0,00
15101bA-10	6	Green	14dpf	0,00
15101bA-10	7	Green	14dpf	0,11
15101bA-10	8	Green	14dpf	0,00
15101bA-10	1	Red	14dpf	0,00
15101bA-10	2	Red	14dpf	0,05
15101bA-10	3	Red	14dpf	0,05
15101bA-10	4	Red	14dpf	0,00
15101bA-10	5	Red	14dpf	0,06
15101bA-10	6	Red	14dpf	0,00
15101bA-10	7	Red	14dpf	0,00
15101bA-10	8	Red	14dpf	0,05
20401bB-10	1	Yellow	14dpf	0,09
20401bB-10	2	Yellow	14dpf	0,29
20401bB-10	3	Yellow	14dpf	0,00
20401bB-10	4	Yellow	14dpf	0,30
20401bB-10	5	Yellow	14dpf	0,17
20401bB-10	6	Yellow	14dpf	0,16
20401bB-10	7	Yellow	14dpf	0,31
20401bB-10	8	Yellow	14dpf	0,16
20401bB-10	1	Blue	14dpf	0,62
20401bB-10	2	Blue	14dpf	0,38
20401bB-10	3	Blue	14dpf	0,53
20401bB-10	4	Blue	14dpf	0,26
20401bB-10	5	Blue	14dpf	0,26
20401bB-10	6	Blue	14dpf	0,29
20401bB-10	7	Blue	14dpf	0,20
20401bB-10	8	Blue	14dpf	0,45
20401bB-10	1	Green	14dpf	0,12
20401bB-10	2	Green	14dpf	0,30
20401bB-10	3	Green	14dpf	0,00
20401bB-10	4	Green	14dpf	0,00
20401bB-10	5	Green	14dpf	0,09
20401bB-10	6	Green	14dpf	0,04
20401bB-10	7	Green	14dpf	0,07
20401bB-10	8	Green	14dpf	0,20
20401bB-10	1	Red	14dpf	0,17
20401bB-10	2	Red	14dpf	0,04
20401bB-10	3	Red	14dpf	0,47
20401bB-10	4	Red	14dpf	0,45
20401bB-10	5	Red	14dpf	0,49
20401bB-10	6	Red	14dpf	0,51
20401bB-10	7	Red	14dpf	0,42
20401bB-10	8	Red	14dpf	0,19
20401bA-10	1	Yellow	14dpf	0,00
20401bA-10	2	Yellow	14dpf	0,41
20401bA-10	3	Yellow	14dpf	0,47
20401bA-10	4	Yellow	14dpf	0,45
20401bA-10	5	Yellow	14dpf	0,16
20401bA-10	6	Yellow	14dpf	0,58
20401bA-10	7	Yellow	14dpf	0,66
20401bA-10	8	Yellow	14dpf	0,72
20401bA-10	1	Blue	14dpf	0,76
20401bA-10	2	Blue	14dpf	0,59
20401bA-10	3	Blue	14dpf	0,53
20401bA-10	4	Blue	14dpf	0,55
20401bA-10	5	Blue	14dpf	0,84
20401bA-10	6	Blue	14dpf	0,42
20401bA-10	7	Blue	14dpf	0,34
20401bA-10	8	Blue	14dpf	0,25
20401bA-10	1	Green	14dpf	0,00
20401bA-10	2	Green	14dpf	0,00
20401bA-10	3	Green	14dpf	0,00
20401bA-10	4	Green	14dpf	0,00
20401bA-10	5	Green	14dpf	0,00
20401bA-10	6	Green	14dpf	0,00
20401bA-10	7	Green	14dpf	0,00
20401bA-10	8	Green	14dpf	0,03
20401bA-10	1	Red	14dpf	0,24
20401bA-10	2	Red	14dpf	0,00
20401bA-10	3	Red	14dpf	0,00
20401bA-10	4	Red	14dpf	0,00
20401bA-10	5	Red	14dpf	0,00
20401bA-10	6	Red	14dpf	0,00
20401bA-10	7	Red	14dpf	0,00
20401bA-10	8	Red	14dpf	0,00
16001bB-10	1	Yellow	14dpf	0,11
16001bB-10	2	Yellow	14dpf	0,36
16001bB-10	3	Yellow	14dpf	0,00
16001bB-10	4	Yellow	14dpf	0,98
16001bB-10	5	Yellow	14dpf	0,12
16001bB-10	6	Yellow	14dpf	0,30
16001bB-10	7	Yellow	14dpf	0,85
16001bB-10	8	Yellow	14dpf	0,95
16001bB-10	1	Blue	14dpf	0,69
16001bB-10	2	Blue	14dpf	0,40
16001bB-10	3	Blue	14dpf	0,71
16001bB-10	4	Blue	14dpf	0,00
16001bB-10	5	Blue	14dpf	0,15
16001bB-10	6	Blue	14dpf	0,15
16001bB-10	7	Blue	14dpf	0,00
16001bB-10	8	Blue	14dpf	0,00
16001bB-10	1	Green	14dpf	0,20
16001bB-10	2	Green	14dpf	0,12
16001bB-10	3	Green	14dpf	0,29
16001bB-10	4	Green	14dpf	0,02
16001bB-10	5	Green	14dpf	0,72
16001bB-10	6	Green	14dpf	0,37
16001bB-10	7	Green	14dpf	0,00
16001bB-10	8	Green	14dpf	0,05
16001bB-10	1	Red	14dpf	0,00
16001bB-10	2	Red	14dpf	0,12
16001bB-10	3	Red	14dpf	0,00
16001bB-10	4	Red	14dpf	0,00
16001bB-10	5	Red	14dpf	0,00
16001bB-10	6	Red	14dpf	0,18
16001bB-10	7	Red	14dpf	0,15
16001bB-10	8	Red	14dpf	0,00
16001bA-10	1	Yellow	14dpf	0,00
16001bA-10	2	Yellow	14dpf	0,00
16001bA-10	3	Yellow	14dpf	0,00
16001bA-10	4	Yellow	14dpf	0,00
16001bA-10	5	Yellow	14dpf	0,59
16001bA-10	6	Yellow	14dpf	0,00
16001bA-10	7	Yellow	14dpf	0,15
16001bA-10	8	Yellow	14dpf	0,51
16001bA-10	1	Blue	14dpf	0,72
16001bA-10	2	Blue	14dpf	1,00
16001bA-10	3	Blue	14dpf	1,00
16001bA-10	4	Blue	14dpf	1,00
16001bA-10	5	Blue	14dpf	0,34
16001bA-10	6	Blue	14dpf	0,57
16001bA-10	7	Blue	14dpf	0,72
16001bA-10	8	Blue	14dpf	0,49
16001bA-10	1	Green	14dpf	0,16
16001bA-10	2	Green	14dpf	0,00
16001bA-10	3	Green	14dpf	0,00
16001bA-10	4	Green	14dpf	0,00
16001bA-10	5	Green	14dpf	0,07
16001bA-10	6	Green	14dpf	0,15
16001bA-10	7	Green	14dpf	0,00
16001bA-10	8	Green	14dpf	0,00
16001bA-10	1	Red	14dpf	0,11
16001bA-10	2	Red	14dpf	0,00
16001bA-10	3	Red	14dpf	0,00
16001bA-10	4	Red	14dpf	0,00
16001bA-10	5	Red	14dpf	0,00
16001bA-10	6	Red	14dpf	0,28
16001bA-10	7	Red	14dpf	0,12
16001bA-10	8	Red	14dpf	0,00
20501bB-10	1	Yellow	14dpf	0,00
20501bB-10	2	Yellow	14dpf	0,15
20501bB-10	3	Yellow	14dpf	0,05
20501bB-10	4	Yellow	14dpf	0,03
20501bB-10	5	Yellow	14dpf	0,00
20501bB-10	6	Yellow	14dpf	0,00
20501bB-10	7	Yellow	14dpf	0,06
20501bB-10	8	Yellow	14dpf	0,19
20501bB-10	1	Blue	14dpf	0,57
20501bB-10	2	Blue	14dpf	0,39
20501bB-10	3	Blue	14dpf	0,00
20501bB-10	4	Blue	14dpf	0,00
20501bB-10	5	Blue	14dpf	0,44
20501bB-10	6	Blue	14dpf	0,72
20501bB-10	7	Blue	14dpf	0,58
20501bB-10	8	Blue	14dpf	0,39
20501bB-10	1	Green	14dpf	0,00
20501bB-10	2	Green	14dpf	0,00
20501bB-10	3	Green	14dpf	0,00
20501bB-10	4	Green	14dpf	0,00
20501bB-10	5	Green	14dpf	0,00
20501bB-10	6	Green	14dpf	0,07
20501bB-10	7	Green	14dpf	0,00
20501bB-10	8	Green	14dpf	0,32
20501bB-10	1	Red	14dpf	0,43
20501bB-10	2	Red	14dpf	0,47
20501bB-10	3	Red	14dpf	0,95
20501bB-10	4	Red	14dpf	0,97
20501bB-10	5	Red	14dpf	0,56
20501bB-10	6	Red	14dpf	0,21
20501bB-10	7	Red	14dpf	0,35
20501bB-10	8	Red	14dpf	0,10
20501bA-10	1	Yellow	14dpf	0,28
20501bA-10	2	Yellow	14dpf	0,00
20501bA-10	3	Yellow	14dpf	0,00
20501bA-10	4	Yellow	14dpf	0,00
20501bA-10	5	Yellow	14dpf	0,00
20501bA-10	6	Yellow	14dpf	0,00
20501bA-10	7	Yellow	14dpf	0,00
20501bA-10	8	Yellow	14dpf	0,00
20501bA-10	1	Blue	14dpf	0,25
20501bA-10	2	Blue	14dpf	0,10
20501bA-10	3	Blue	14dpf	0,05
20501bA-10	4	Blue	14dpf	0,09
20501bA-10	5	Blue	14dpf	0,64
20501bA-10	6	Blue	14dpf	1,00
20501bA-10	7	Blue	14dpf	0,89
20501bA-10	8	Blue	14dpf	1,00
20501bA-10	1	Green	14dpf	0,33
20501bA-10	2	Green	14dpf	0,00
20501bA-10	3	Green	14dpf	0,00
20501bA-10	4	Green	14dpf	0,00
20501bA-10	5	Green	14dpf	0,00
20501bA-10	6	Green	14dpf	0,00
20501bA-10	7	Green	14dpf	0,00
20501bA-10	8	Green	14dpf	0,00
20501bA-10	1	Red	14dpf	0,14
20501bA-10	2	Red	14dpf	0,90
20501bA-10	3	Red	14dpf	0,95
20501bA-10	4	Red	14dpf	0,91
20501bA-10	5	Red	14dpf	0,36
20501bA-10	6	Red	14dpf	0,00
20501bA-10	7	Red	14dpf	0,11
20501bA-10	8	Red	14dpf	0,00
20701bB-10	1	Yellow	14dpf	0,16
20701bB-10	2	Yellow	14dpf	0,00
20701bB-10	3	Yellow	14dpf	0,00
20701bB-10	4	Yellow	14dpf	0,00
20701bB-10	5	Yellow	14dpf	0,00
20701bB-10	6	Yellow	14dpf	0,00
20701bB-10	7	Yellow	14dpf	0,00
20701bB-10	8	Yellow	14dpf	0,00
20701bB-10	1	Blue	14dpf	0,23
20701bB-10	2	Blue	14dpf	0,48
20701bB-10	3	Blue	14dpf	0,25
20701bB-10	4	Blue	14dpf	0,93
20701bB-10	5	Blue	14dpf	0,59
20701bB-10	6	Blue	14dpf	0,67
20701bB-10	7	Blue	14dpf	0,53
20701bB-10	8	Blue	14dpf	0,94
20701bB-10	1	Green	14dpf	0,55
20701bB-10	2	Green	14dpf	0,52
20701bB-10	3	Green	14dpf	0,00
20701bB-10	4	Green	14dpf	0,00
20701bB-10	5	Green	14dpf	0,00
20701bB-10	6	Green	14dpf	0,00
20701bB-10	7	Green	14dpf	0,00
20701bB-10	8	Green	14dpf	0,00
20701bB-10	1	Red	14dpf	0,06
20701bB-10	2	Red	14dpf	0,00
20701bB-10	3	Red	14dpf	0,75
20701bB-10	4	Red	14dpf	0,07
20701bB-10	5	Red	14dpf	0,41
20701bB-10	6	Red	14dpf	0,33
20701bB-10	7	Red	14dpf	0,47
20701bB-10	8	Red	14dpf	0,06
20801bB-10	1	Yellow	14dpf	0,00
20801bB-10	2	Yellow	14dpf	0,04
20801bB-10	3	Yellow	14dpf	0,05
20801bB-10	4	Yellow	14dpf	0,00
20801bB-10	5	Yellow	14dpf	0,00
20801bB-10	6	Yellow	14dpf	0,00
20801bB-10	7	Yellow	14dpf	0,00
20801bB-10	8	Yellow	14dpf	0,00
20801bB-10	1	Blue	14dpf	0,86
20801bB-10	2	Blue	14dpf	0,60
20801bB-10	3	Blue	14dpf	0,72
20801bB-10	4	Blue	14dpf	0,68
20801bB-10	5	Blue	14dpf	0,76
20801bB-10	6	Blue	14dpf	0,89
20801bB-10	7	Blue	14dpf	0,79
20801bB-10	8	Blue	14dpf	1,00
20801bB-10	1	Green	14dpf	0,00
20801bB-10	2	Green	14dpf	0,00
20801bB-10	3	Green	14dpf	0,00
20801bB-10	4	Green	14dpf	0,00
20801bB-10	5	Green	14dpf	0,00
20801bB-10	6	Green	14dpf	0,00
20801bB-10	7	Green	14dpf	0,00
20801bB-10	8	Green	14dpf	0,00
20801bB-10	1	Red	14dpf	0,14
20801bB-10	2	Red	14dpf	0,36
20801bB-10	3	Red	14dpf	0,23
20801bB-10	4	Red	14dpf	0,32
20801bB-10	5	Red	14dpf	0,24
20801bB-10	6	Red	14dpf	0,11
20801bB-10	7	Red	14dpf	0,21
20801bB-10	8	Red	14dpf	0,00
20801bA-10	1	Yellow	14dpf	0,75
20801bA-10	2	Yellow	14dpf	0,00
20801bA-10	3	Yellow	14dpf	0,00
20801bA-10	4	Yellow	14dpf	0,00
20801bA-10	5	Yellow	14dpf	0,00
20801bA-10	6	Yellow	14dpf	0,00
20801bA-10	7	Yellow	14dpf	0,00
20801bA-10	8	Yellow	14dpf	0,00
20801bA-10	1	Blue	14dpf	0,00
20801bA-10	2	Blue	14dpf	0,43
20801bA-10	3	Blue	14dpf	0,47
20801bA-10	4	Blue	14dpf	0,22
20801bA-10	5	Blue	14dpf	0,20
20801bA-10	6	Blue	14dpf	0,14
20801bA-10	7	Blue	14dpf	0,08
20801bA-10	8	Blue	14dpf	0,08
20801bA-10	1	Green	14dpf	0,19
20801bA-10	2	Green	14dpf	0,04
20801bA-10	3	Green	14dpf	0,00
20801bA-10	4	Green	14dpf	0,00
20801bA-10	5	Green	14dpf	0,00
20801bA-10	6	Green	14dpf	0,00
20801bA-10	7	Green	14dpf	0,05
20801bA-10	8	Green	14dpf	0,00
20801bA-10	1	Red	14dpf	0,06
20801bA-10	2	Red	14dpf	0,53
20801bA-10	3	Red	14dpf	0,53
20801bA-10	4	Red	14dpf	0,78
20801bA-10	5	Red	14dpf	0,80
20801bA-10	6	Red	14dpf	0,86
20801bA-10	7	Red	14dpf	0,87
20801bA-10	8	Red	14dpf	0,92
15201bA-10	1	Yellow	14dpf	0,00
15201bA-10	2	Yellow	14dpf	0,00
15201bA-10	3	Yellow	14dpf	0,26
15201bA-10	4	Yellow	14dpf	0,25
15201bA-10	5	Yellow	14dpf	0,33
15201bA-10	6	Yellow	14dpf	0,22
15201bA-10	7	Yellow	14dpf	0,00
15201bA-10	8	Yellow	14dpf	0,15
15201bA-10	1	Blue	14dpf	0,67
15201bA-10	2	Blue	14dpf	0,84
15201bA-10	3	Blue	14dpf	0,60
15201bA-10	4	Blue	14dpf	0,71
15201bA-10	5	Blue	14dpf	0,39
15201bA-10	6	Blue	14dpf	0,51
15201bA-10	7	Blue	14dpf	0,73
15201bA-10	8	Blue	14dpf	0,15
15201bA-10	1	Green	14dpf	0,00
15201bA-10	2	Green	14dpf	0,00
15201bA-10	3	Green	14dpf	0,00
15201bA-10	4	Green	14dpf	0,00
15201bA-10	5	Green	14dpf	0,00
15201bA-10	6	Green	14dpf	0,12
15201bA-10	7	Green	14dpf	0,00
15201bA-10	8	Green	14dpf	0,56
15201bA-10	1	Red	14dpf	0,33
15201bA-10	2	Red	14dpf	0,16
15201bA-10	3	Red	14dpf	0,15
15201bA-10	4	Red	14dpf	0,04
15201bA-10	5	Red	14dpf	0,29
15201bA-10	6	Red	14dpf	0,14
15201bA-10	7	Red	14dpf	0,27
15201bA-10	8	Red	14dpf	0,14
15201bC-10	1	Yellow	14dpf	0,00
15201bC-10	2	Yellow	14dpf	0,13
15201bC-10	3	Yellow	14dpf	0,00
15201bC-10	4	Yellow	14dpf	0,00
15201bC-10	5	Yellow	14dpf	0,15
15201bC-10	6	Yellow	14dpf	0,11
15201bC-10	7	Yellow	14dpf	0,11
15201bC-10	8	Yellow	14dpf	0,05
15201bC-10	1	Blue	14dpf	0,75
15201bC-10	2	Blue	14dpf	0,70
15201bC-10	3	Blue	14dpf	0,57
15201bC-10	4	Blue	14dpf	0,53
15201bC-10	5	Blue	14dpf	0,61
15201bC-10	6	Blue	14dpf	0,69
15201bC-10	7	Blue	14dpf	0,38
15201bC-10	8	Blue	14dpf	0,77
15201bC-10	1	Green	14dpf	0,25
15201bC-10	2	Green	14dpf	0,17
15201bC-10	3	Green	14dpf	0,43
15201bC-10	4	Green	14dpf	0,47
15201bC-10	5	Green	14dpf	0,24
15201bC-10	6	Green	14dpf	0,20
15201bC-10	7	Green	14dpf	0,42
15201bC-10	8	Green	14dpf	0,18
15201bC-10	1	Red	14dpf	0,00
15201bC-10	2	Red	14dpf	0,00
15201bC-10	3	Red	14dpf	0,00
15201bC-10	4	Red	14dpf	0,00
15201bC-10	5	Red	14dpf	0,00
15201bC-10	6	Red	14dpf	0,00
15201bC-10	7	Red	14dpf	0,10
15201bC-10	8	Red	14dpf	0,00
15301bC-10	1	Yellow	14dpf	0,14
15301bC-10	2	Yellow	14dpf	0,25
15301bC-10	3	Yellow	14dpf	0,53
15301bC-10	4	Yellow	14dpf	0,40
15301bC-10	5	Yellow	14dpf	0,22
15301bC-10	6	Yellow	14dpf	0,41
15301bC-10	7	Yellow	14dpf	0,35
15301bC-10	8	Yellow	14dpf	0,41
15301bC-10	1	Blue	14dpf	0,57
15301bC-10	2	Blue	14dpf	0,75
15301bC-10	3	Blue	14dpf	0,47
15301bC-10	4	Blue	14dpf	0,26
15301bC-10	5	Blue	14dpf	0,78
15301bC-10	6	Blue	14dpf	0,41
15301bC-10	7	Blue	14dpf	0,50
15301bC-10	8	Blue	14dpf	0,28
15301bC-10	1	Green	14dpf	0,29
15301bC-10	2	Green	14dpf	0,00
15301bC-10	3	Green	14dpf	0,00
15301bC-10	4	Green	14dpf	0,17
15301bC-10	5	Green	14dpf	0,00
15301bC-10	6	Green	14dpf	0,00
15301bC-10	7	Green	14dpf	0,11
15301bC-10	8	Green	14dpf	0,16
15301bC-10	1	Red	14dpf	0,00
15301bC-10	2	Red	14dpf	0,00
15301bC-10	3	Red	14dpf	0,00
15301bC-10	4	Red	14dpf	0,17
15301bC-10	5	Red	14dpf	0,00
15301bC-10	6	Red	14dpf	0,17
15301bC-10	7	Red	14dpf	0,04
15301bC-10	8	Red	14dpf	0,15
14103A-10	1	Yellow	14dpf	0,29
14103A-10	2	Yellow	14dpf	0,33
14103A-10	3	Yellow	14dpf	0,32
14103A-10	4	Yellow	14dpf	0,34
14103A-10	5	Yellow	14dpf	0,81
14103A-10	6	Yellow	14dpf	0,63
14103A-10	7	Yellow	14dpf	0,38
14103A-10	8	Yellow	14dpf	0,36
14103A-10	1	Blue	14dpf	0,00
14103A-10	2	Blue	14dpf	0,10
14103A-10	3	Blue	14dpf	0,30
14103A-10	4	Blue	14dpf	0,25
14103A-10	5	Blue	14dpf	0,05
14103A-10	6	Blue	14dpf	0,03
14103A-10	7	Blue	14dpf	0,17
14103A-10	8	Blue	14dpf	0,25
14103A-10	1	Green	14dpf	0,48
14103A-10	2	Green	14dpf	0,19
14103A-10	3	Green	14dpf	0,20
14103A-10	4	Green	14dpf	0,17
14103A-10	5	Green	14dpf	0,14
14103A-10	6	Green	14dpf	0,13
14103A-10	7	Green	14dpf	0,25
14103A-10	8	Green	14dpf	0,19
14103A-10	1	Red	14dpf	0,23
14103A-10	2	Red	14dpf	0,38
14103A-10	3	Red	14dpf	0,18
14103A-10	4	Red	14dpf	0,25
14103A-10	5	Red	14dpf	0,00
14103A-10	6	Red	14dpf	0,21
14103A-10	7	Red	14dpf	0,21
14103A-10	8	Red	14dpf	0,20
14203A-10	1	Yellow	14dpf	0,10
14203A-10	2	Yellow	14dpf	0,00
14203A-10	3	Yellow	14dpf	0,30
14203A-10	4	Yellow	14dpf	0,15
14203A-10	5	Yellow	14dpf	0,18
14203A-10	6	Yellow	14dpf	0,10
14203A-10	7	Yellow	14dpf	0,50
14203A-10	8	Yellow	14dpf	0,37
14203A-10	1	Blue	14dpf	0,64
14203A-10	2	Blue	14dpf	0,43
14203A-10	3	Blue	14dpf	0,32
14203A-10	4	Blue	14dpf	0,27
14203A-10	5	Blue	14dpf	0,28
14203A-10	6	Blue	14dpf	0,55
14203A-10	7	Blue	14dpf	0,09
[truncated: 1,841 more rows]
