# Supplementary material for: Measuring recognition memory in zebrafish larvae: issues and limitations
Source: PeerJ. 2020 Apr 27;8:e8890. doi: 10.7717/peerj.8890 (PMC7192156; doi:10.7717/peerj.8890)
Supplement: Supplemental Information 2 — Time close to the stimuli and percentage of time close to the novel stimulus spent by zebrafish larvae of all ages in experiment 1b (memory for object’s colour). The sample is divided for object’s colour used during the familiarization phase [file peerj-08-8890-s002.csv]

Subject	Familiarization	Age	Time close to the stimuli (s)	Proportion close to the novel object
2.1A	Red	dpf07	271,824	0,199482018
2.1B	Green	dpf07	194,493	0,778932918
2.1C	Green	dpf07	77,468	0,483928848
2.1D	Red	dpf07	193,977	0,399475196
2.1E	Green	dpf07	176,98	0,338925302
4.1A	Green	dpf07	214,739	0,614094319
4.1B	Red	dpf07	283,769	0,414411017
4.1C	Red	dpf07	147,939	0,614314008
4.1D	Green	dpf07	169,127	0,222264925
71A	Green	dpf07	50,331	0,795692516
71B	Red	dpf07	111,455	0,62135391
71E	Green	dpf07	167,824	0,560909048
71F	Red	dpf07	192,875	1
73A	Green	dpf07	100,831	0,664706291
73B	Red	dpf07	180,39	0,305970397
73C	Red	dpf07	241,706	0,510347281
74A	Green	dpf07	263,822	0,433947889
74B	Red	dpf07	172,975	0,393045238
74C	Red	dpf07	64,797	0,448400389
74D	Green	dpf07	158,317	0,513709835
14121A	Red	dpf14	54,345	0,579409329
14121B	Green	dpf14	44,731	0,664371465
14121C	Red	dpf14	226,215	0,076206264
14121D	Green	dpf14	276,394	0,827315354
14121E	Red	dpf14	83,992	0,473199829
14122A	Red	dpf14	336,429	0
14122B	Green	dpf14	46,254	0,535067237
1418A	Green	dpf14	249,014	0,482470865
1418B	Red	dpf14	184,717	0,591380328
1418C	Green	dpf14	168,476	0,378208172
1418D	Green	dpf14	260,694	0,73250631
1418E	Red	dpf14	82,508	0,936236486
14DPF12-10A	Red	dpf14	95,201	0,702776231
14DPF12-10B	Green	dpf14	81,693	0,377412997
14DPF12-10C	Green	dpf14	101,33	0,704539623
14DPF12-10D	Green	dpf14	30,316	1
14DPF22-10A	Green	dpf14	211,489	0,90188615
14DPF22-10B	Red	dpf14	18,493	0,175255502
14DPF22-10C	Red	dpf14	13,506	0
14DPF22-10D	Green	dpf14	137,826	0,680307054
211B	Green	dpf21	143,95	0,40669677
211C	Green	dpf21	117,853	0,376579298
211D	Green	dpf21	183,742	0,770074343
21271A	Green	dpf21	13,073	0,758127438
21271B	Red	dpf21	133,678	0,678264187
21271C	Red	dpf21	100,045	0,121695237
21272A	Red	dpf21	27,513	0,342310908
21272B	Green	dpf21	198,978	0,235975837
21272C	Red	dpf21	116,975	0,670980979
21273A	Green	dpf21	210,136	0
21273B	Red	dpf21	52,137	0,287837812
21273C	Green	dpf21	27,995	0,886336846
2131A	Red	dpf21	126,438	0,560432781
2131B	Green	dpf21	143,248	0,235598403
2131C	Red	dpf21	53,995	0,902750255
2131D	Red	dpf21	138,011	0,527291303
2132A	Red	dpf21	176,016	0,464486183
2132C	Green	dpf21	120,014	0,90616928
2132D	Green	dpf21	157,502	0,390598215
