# Supplementary material for: Measuring recognition memory in zebrafish larvae: issues and limitations
Source: PeerJ. 2020 Apr 27;8:e8890. doi: 10.7717/peerj.8890 (PMC7192156; doi:10.7717/peerj.8890)
Supplement: Supplemental Information 3 — Time close to the stimuli and percentage of time close to the novel stimulus spent by zebrafish larvae of all ages in experiment 2 (memory for object’s shape). The sample is divided for the object’s shape used during the familiarization phase [file peerj-08-8890-s003.csv]

Subject	Familiarization	Age	Time close to the stimuli (s)	Proportion close to the novel object
211A	Cone	07dpf	350,137	0,955691629
211B	Cube	07dpf	83,709	0,258646024
211C	Cube	07dpf	159,134	0,832298566
211D	Cone	07dpf	171,312	0,699005324
212C	Cone	07dpf	278,669	0,613728115
212D	Cube	07dpf	262,512	0,180947919
212E	Cone	07dpf	118,015	0,394077024
377B	Cube	07dpf	121,237	0,264193274
377C	Cube	07dpf	281,601	0,603680385
377E	Cone	07dpf	274,242	0,873451185
377F	Cube	07dpf	329,098	0,217239242
71A	Cube	07dpf	176,094	0,201801311
71B	Cone	07dpf	56,774	0,6652517
72B	Cube	07dpf	187,942	0,662640602
72C	Cube	07dpf	337,319	0,503472974
73B	Cone	07dpf	123,38	0,605325012
73E	Cube	07dpf	184,61	0,28181572
73F	Cone	07dpf	207,344	0,979174705
74A	Cube	07dpf	116,369	0,463181775
74B	Cone	07dpf	161,799	0,482771834
141A	Cube	14dpf	148,935	0,80015443
141B	Cone	14dpf	265,931	0,634412686
141bA	Cone	14dpf	156,191	0,41040777
141bB	Cone	14dpf	163,991	0,96951662
141bC	Cone	14dpf	180,32	0,62014197
141C	Cube	14dpf	238,028	0,525051675
141D	Cone	14dpf	131,213	0,190346993
141E	Cube	14dpf	173,006	0,65324324
142A	Cone	14dpf	317,797	0,797581475
142B	Cube	14dpf	172,296	1
142D	Cube	14dpf	263,198	0,230818623
142E	Cone	14dpf	127,474	0,248913504
142F	Cube	14dpf	220,427	0,741392842
143A	Cone	14dpf	159,618	0,511872095
143B	Cube	14dpf	237,649	0,696005453
143C	Cube	14dpf	205,204	0,792221399
143D	Cone	14dpf	171,715	0,652406604
144A	Cube	14dpf	139,204	0,557189449
144B	Cone	14dpf	180,135	0,720526272
144D	Cube	14dpf	265,231	0,467566008
211Cbis	Cone	21dpf	59,888	0,325457521
211F	Cone	21dpf	95,805	0,566484004
212Cbis	Cone	21dpf	101,621	0,419558949
212Dbis	Cube	21dpf	162,958	0,498840192
212Ebis	Cone	21dpf	314,981	0,539788114
212F	Cube	21dpf	176,918	0,468516488
213A	Cube	21dpf	163,908	0,477176221
213Abis	Cone	21dpf	189,409	0,545253921
213B	Cone	21dpf	194,052	0,43353328
213C	Cube	21dpf	249,71	0,846814305
213D	Cone	21dpf	91,483	0,12289715
214B	Cube	21dpf	169,722	0,361102273
214D	Cone	21dpf	122,097	0,924273324
21AB	Cube	21dpf	248,356	0,467506322
21AC	Cube	21dpf	238,199	0,486903807
21AD	Cube	21dpf	135,716	0,674010434
21AE	Cube	21dpf	213,489	0,595969816
21AF	Cube	21dpf	186,626	0,648537717
21AG	Cube	21dpf	220,851	0,539363643
21AH	Cone	21dpf	145,748	0,629614128
