# Supplementary material for: Measuring recognition memory in zebrafish larvae: issues and limitations
Source: PeerJ. 2020 Apr 27;8:e8890. doi: 10.7717/peerj.8890 (PMC7192156; doi:10.7717/peerj.8890)
Supplement: Supplemental Information 4 — Time close to the stimuli and percentage of time close to the novel stimulus spent by zebrafish larvae of all ages in experiment 3 (memory for the shape of a bi-dimensional geometrical figure). The sample is divided for the shape of a bi-dimensional geometrical figure used during the familiarization phase [file peerj-08-8890-s004.csv]

Subject	Familiarization	Age	Time close to the stimuli (s)	Proportion close to the novel object
1a	Triangle	07dpf	346,447	0,546395264
1b	Triangle	07dpf	207,511	0,561256994
1c	Triangle	07dpf	287,601	0,536065591
1d	Triangle	07dpf	442,043	0,471680357
2a	Circle	07dpf	420,394	0,528975199
2b	Circle	07dpf	373,951	0,714347602
2c	Circle	07dpf	458,928	0,513435659
2d	Circle	07dpf	498,631	0,427101404
3a	Triangle	07dpf	467,702	0,520143168
3b	Triangle	07dpf	194,918	0,760099119
3c	Triangle	07dpf	341,449	0,432735196
3d	Triangle	07dpf	493,983	0,41350006
4a	Circle	07dpf	451,403	0,44810513
4b	Circle	07dpf	360,384	0,550482263
4c	Circle	07dpf	530,02	0,754930003
4d	Circle	07dpf	337,443	0,518262344
5b	Triangle	07dpf	414,416	0,608169086
5c	Triangle	07dpf	430,413	0,480952016
6b	Circle	07dpf	385,872	0,600219762
6c	Circle	07dpf	348,462	0,477346167
AAa	Circle	14dpf	301,923	0,5644618
AAb	Triangle	14dpf	298,102	0,399802752
AH1b	Circle	14dpf	292,312	0,489911464
AH1c	Circle	14dpf	254,638	0,582717426
AH1d	Circle	14dpf	337,67	0,496366275
AH2a	Triangle	14dpf	244,679	0,445236412
AH3b	Triangle	14dpf	136,219	0,551641107
IIAb	Circle	14dpf	282,245	0,70252086
IIAc	Triangle	14dpf	330,769	0,602879955
IIAd	Circle	14dpf	372,527	0,627951799
IIBa	Circle	14dpf	243,691	0,544644652
IIBb	Triangle	14dpf	72,578	0,564551241
IICa	Triangle	14dpf	233,467	0,511220001
OAa	Circle	14dpf	408,41	0,466102691
OBa	Triangle	14dpf	297,608	0,458566302
OBb	Triangle	14dpf	287,665	0,515095684
OBc	Triangle	14dpf	336,182	0,567121381
OBd	Triangle	14dpf	240,944	0,517576698
OCb	Circle	14dpf	329,701	0,578336129
1a	Circle	21dpf	147,181	0,525855919
1b	Circle	21dpf	162,181	0,406736917
1d	Circle	21dpf	251,618	0,442655136
2a	Triangle	21dpf	303,71	0,410954529
2a1	Circle	21dpf	214,242	0,508779791
2b	Triangle	21dpf	216,758	0,275565377
59A	Circle	21dpf	270,341	0,372322363
59B	Circle	21dpf	408,927	0,45566079
60B	Triangle	21dpf	263,64	0,414068427
60C	Triangle	21dpf	495,337	0,565651264
GN1A	Circle	21dpf	358,821	0,453186965
GN1B	Circle	21dpf	289,152	0,58990773
GN1C	Circle	21dpf	288,663	0,395852603
GN1D	Circle	21dpf	203,898	0,505792112
GN2A	Triangle	21dpf	47,291	0,650610053
GN2B	Triangle	21dpf	180,457	0,511196573
GN2C	Triangle	21dpf	247,812	0,505996481
GN2D	Triangle	21dpf	173,376	0,44232189
GN3A	Circle	21dpf	110,474	0,678747941
GN3B	Triangle	21dpf	152,014	0,25749602
