# Supplementary material for: Measuring recognition memory in zebrafish larvae: issues and limitations
Source: PeerJ. 2020 Apr 27;8:e8890. doi: 10.7717/peerj.8890 (PMC7192156; doi:10.7717/peerj.8890)
Supplement: Supplemental Information 5 — Time close to the stimulus and percentage of time close to the novel stimulus spent by zebrafish larvae of all ages in experiment 4 (development of neophobia) [file peerj-08-8890-s005.csv]

Subject	Minutes	Age	Time close to the stimulus (s)	Proportion close to the stimulus
01_09-04-19A	1	07dpf	18,987	0
01_09-04-19A	2	07dpf	26,637	0
01_09-04-19A	3	07dpf	4,501	0,255066667
01_09-04-19A	4	07dpf	0	0
01_09-04-19A	5	07dpf	0	0,410283333
01_09-04-19A	6	07dpf	0	0,408666667
01_09-04-19A	7	07dpf	0	0,064516667
01_09-04-19A	8	07dpf	0	0,124183333
01_09-04-19A	9	07dpf	16,421	0,76155
01_09-04-19A	10	07dpf	2,729	0,437233333
01_09-04-19B	1	07dpf	26,563	0
01_09-04-19B	2	07dpf	54,204	0
01_09-04-19B	3	07dpf	12,753	0,022316667
01_09-04-19B	4	07dpf	37,797	0,970316667
01_09-04-19B	5	07dpf	36,62	0,276483333
01_09-04-19B	6	07dpf	0	0
01_09-04-19B	7	07dpf	0	0
01_09-04-19B	8	07dpf	15,659	0
01_09-04-19B	9	07dpf	7,207	0
01_09-04-19B	10	07dpf	18,711	0
03_09-04-19A	1	07dpf	17,697	0,354733333
03_09-04-19A	2	07dpf	18,045	1
03_09-04-19A	3	07dpf	0	0,410466667
03_09-04-19A	4	07dpf	6,483	0
03_09-04-19A	5	07dpf	43,019	0,606983333
03_09-04-19A	6	07dpf	35,122	1
03_09-04-19A	7	07dpf	40,498	0,806566667
03_09-04-19A	8	07dpf	70,159	1
03_09-04-19A	9	07dpf	32,595	0,537316667
03_09-04-19A	10	07dpf	31,22	0,217516667
06_11-04-19B	1	07dpf	25,919	0
06_11-04-19B	2	07dpf	25,376	0
06_11-04-19B	3	07dpf	3,787	0
06_11-04-19B	4	07dpf	32,13	0
06_11-04-19B	5	07dpf	0	0
06_11-04-19B	6	07dpf	20,076	0
06_11-04-19B	7	07dpf	6,198	0,019283333
06_11-04-19B	8	07dpf	19,074	0,442716667
06_11-04-19B	9	07dpf	27,362	0,9034
06_11-04-19B	10	07dpf	24,479	0,21255
07_11-04-19A	1	07dpf	38,577	0,961016667
07_11-04-19A	2	07dpf	55,59	1
07_11-04-19A	3	07dpf	92,85	1
07_11-04-19A	4	07dpf	102,362	1
07_11-04-19A	5	07dpf	104,341	1
07_11-04-19A	6	07dpf	55,372	1
07_11-04-19A	7	07dpf	66,18	1
07_11-04-19A	8	07dpf	78,056	1
07_11-04-19A	9	07dpf	64,716	1
07_11-04-19A	10	07dpf	60	1
07_11-04-19B	1	07dpf	10,864	0,289116667
07_11-04-19B	2	07dpf	51,744	1
07_11-04-19B	3	07dpf	58,454	0,460016667
07_11-04-19B	4	07dpf	32,372	0,94595
07_11-04-19B	5	07dpf	17,46	0,776766667
07_11-04-19B	6	07dpf	0	0,449883333
07_11-04-19B	7	07dpf	7,567	0,50395
07_11-04-19B	8	07dpf	2,252	0,431983333
07_11-04-19B	9	07dpf	4,317	0,494883333
07_11-04-19B	10	07dpf	14,969	0,1926
09_11-04-19A	1	07dpf	2,704	0,5355
09_11-04-19A	2	07dpf	27,449	0
09_11-04-19A	3	07dpf	5,85	0,3346
09_11-04-19A	4	07dpf	0	0,1033
09_11-04-19A	5	07dpf	0	0,3179
09_11-04-19A	6	07dpf	13,78	0,456033333
09_11-04-19A	7	07dpf	42,836	0,653916667
09_11-04-19A	8	07dpf	39,731	0,575766667
09_11-04-19A	9	07dpf	43,942	0,7252
09_11-04-19A	10	07dpf	32,602	0,749133333
09_11-04-19B	1	07dpf	58,295	0,991033333
09_11-04-19B	2	07dpf	24,558	1
09_11-04-19B	3	07dpf	96,577	1
09_11-04-19B	4	07dpf	28,99	0,898016667
09_11-04-19B	5	07dpf	42,297	0,9219
09_11-04-19B	6	07dpf	71,734	1
09_11-04-19B	7	07dpf	85,622	1
09_11-04-19B	8	07dpf	82,319	1
09_11-04-19B	9	07dpf	64,026	1
09_11-04-19B	10	07dpf	37,75	0,874083333
10_11-04-19A	1	07dpf	30,719	0
10_11-04-19A	2	07dpf	26,503	0
10_11-04-19A	3	07dpf	33,379	0
10_11-04-19A	4	07dpf	0	0
10_11-04-19A	5	07dpf	0	0,037533333
10_11-04-19A	6	07dpf	0	0
10_11-04-19A	7	07dpf	0	0,12
10_11-04-19A	8	07dpf	0	0,045066667
10_11-04-19A	9	07dpf	2,703	0,502533333
10_11-04-19A	10	07dpf	25,203	0,0975
10_11-04-19B	1	07dpf	30,638	0
10_11-04-19B	2	07dpf	31,534	0
10_11-04-19B	3	07dpf	31,019	0,252133333
10_11-04-19B	4	07dpf	6,74	0,527833333
10_11-04-19B	5	07dpf	8,1	0,5333
10_11-04-19B	6	07dpf	8,546	0,65655
10_11-04-19B	7	07dpf	14,837	0,589016667
10_11-04-19B	8	07dpf	3,246	0,740683333
10_11-04-19B	9	07dpf	19,91	0,613333333
10_11-04-19B	10	07dpf	22,569	0,6526
11_11-04-19A	1	07dpf	6,576	0
11_11-04-19A	2	07dpf	11,895	0,174083333
11_11-04-19A	3	07dpf	3,232	0,274183333
11_11-04-19A	4	07dpf	7,202	0,52905
11_11-04-19A	5	07dpf	32,684	0,45335
11_11-04-19A	6	07dpf	19,828	0,43045
11_11-04-19A	7	07dpf	5,38	0,45995
11_11-04-19A	8	07dpf	14,263	0,55215
11_11-04-19A	9	07dpf	25,654	0,48225
11_11-04-19A	10	07dpf	8,639	0,556316667
11_11-04-19B	1	07dpf	1,087	0
11_11-04-19B	2	07dpf	0	0
11_11-04-19B	3	07dpf	3,784	0
11_11-04-19B	4	07dpf	11,059	0
11_11-04-19B	5	07dpf	21,453	0
11_11-04-19B	6	07dpf	19,776	0
11_11-04-19B	7	07dpf	8,342	0,4724
11_11-04-19B	8	07dpf	29,705	0,510633333
11_11-04-19B	9	07dpf	11,461	0,5974
11_11-04-19B	10	07dpf	28,951	0,494516667
01_110519_A	1	14dpf	18,604	0,0525
01_110519_A	2	14dpf	29,256	0
01_110519_A	3	14dpf	37,477	0
01_110519_A	4	14dpf	5,416	0
01_110519_A	5	14dpf	3,244	0
01_110519_A	6	14dpf	17,264	0,1278
01_110519_A	7	14dpf	9,635	0,37615
01_110519_A	8	14dpf	21,132	0,1096
01_110519_A	9	14dpf	20,465	0,10815
01_110519_A	10	14dpf	18,348	0,05385
01_110519_B	1	14dpf	15,538	0,018016667
01_110519_B	2	14dpf	32,032	0,662166667
01_110519_B	3	14dpf	38,8	0,667
01_110519_B	4	14dpf	0	0,042866667
01_110519_B	5	14dpf	8,138	0,19755
01_110519_B	6	14dpf	12,223	0,422916667
01_110519_B	7	14dpf	15,895	0,143983333
01_110519_B	8	14dpf	33,913	0,018116667
01_110519_B	9	14dpf	24,982	0
01_110519_B	10	14dpf	19,692	0,063066667
02_110519_B	1	14dpf	35,158	0,296933333
02_110519_B	2	14dpf	2,508	0,35755
02_110519_B	3	14dpf	10,797	0,50955
02_110519_B	4	14dpf	2,991	0,086683333
02_110519_B	5	14dpf	13,472	0,495083333
02_110519_B	6	14dpf	14,645	0,119183333
02_110519_B	7	14dpf	9,923	0,482516667
02_110519_B	8	14dpf	35,728	0,392616667
02_110519_B	9	14dpf	20,98	0,50265
02_110519_B	10	14dpf	29,605	0,624616667
03_100519_A	1	14dpf	7,29	0,090266667
03_100519_A	2	14dpf	29,378	0,054066667
03_100519_A	3	14dpf	26,854	0,305816667
03_100519_A	4	14dpf	0	0,160583333
03_100519_A	5	14dpf	49,07	0,379283333
03_100519_A	6	14dpf	12,951	0,44035
03_100519_A	7	14dpf	18,102	0,34185
03_100519_A	8	14dpf	5,393	0,34885
03_100519_A	9	14dpf	0	0,335066667
03_100519_A	10	14dpf	0	0,269766667
03_100519_B	1	14dpf	0	0
03_100519_B	2	14dpf	0	0,135633333
03_100519_B	3	14dpf	4,488	0,220283333
03_100519_B	4	14dpf	1,267	0,286033333
03_100519_B	5	14dpf	13,865	0,7963
03_100519_B	6	14dpf	27,715	0,878283333
03_100519_B	7	14dpf	18,267	0,359633333
03_100519_B	8	14dpf	19,445	0,631016667
03_100519_B	9	14dpf	9,985	0,0418
03_100519_B	10	14dpf	7,288	0
04_100519_B	1	14dpf	15,815	0,07975
04_100519_B	2	14dpf	20,708	0,2543
04_100519_B	3	14dpf	20,77	0,244083333
04_100519_B	4	14dpf	6,739	0,20575
04_100519_B	5	14dpf	6,011	0,6131
04_100519_B	6	14dpf	9,713	0,334616667
04_100519_B	7	14dpf	19,878	0,533866667
04_100519_B	8	14dpf	10,581	0,1215
04_100519_B	9	14dpf	30,206	0,52885
04_100519_B	10	14dpf	7,629	0,480333333
04_100519_A	1	14dpf	16,472	0
04_100519_A	2	14dpf	17,148	0,79075
04_100519_A	3	14dpf	31,443	0,116583333
04_100519_A	4	14dpf	28,165	0,285166667
04_100519_A	5	14dpf	0	0
04_100519_A	6	14dpf	0	0
04_100519_A	7	14dpf	0	0
04_100519_A	8	14dpf	0	0
04_100519_A	9	14dpf	0	0
04_100519_A	10	14dpf	6,868	0,02235
05_100519_A	1	14dpf	14,372	0
05_100519_A	2	14dpf	19,761	0
05_100519_A	3	14dpf	9,513	0
05_100519_A	4	14dpf	10,807	0,273016667
05_100519_A	5	14dpf	0	0,166416667
05_100519_A	6	14dpf	8,813	0,166416667
05_100519_A	7	14dpf	60	0,121466667
05_100519_A	8	14dpf	14,523	0,254666667
05_100519_A	9	14dpf	56,158	0,357283333
05_100519_A	10	14dpf	22,505	0,346166667
06_100519_A	1	14dpf	11,183	0,094433333
06_100519_A	2	14dpf	3,933	0
06_100519_A	3	14dpf	43,634	0,161883333
06_100519_A	4	14dpf	24,296	0,29085
06_100519_A	5	14dpf	2,437	0,216966667
06_100519_A	6	14dpf	0	0,464216667
06_100519_A	7	14dpf	0	0,0763
06_100519_A	8	14dpf	3,106	0,274533333
06_100519_A	9	14dpf	17,144	0,2858
06_100519_A	10	14dpf	7,473	0,52405
08_130519_A	1	14dpf	26,639	0,6809
08_130519_A	2	14dpf	15,39	0
08_130519_A	3	14dpf	0	0
08_130519_A	4	14dpf	0	0
08_130519_A	5	14dpf	0	0
08_130519_A	6	14dpf	0	0
08_130519_A	7	14dpf	3,237	0,168416667
08_130519_A	8	14dpf	5,043	0,275483333
08_130519_A	9	14dpf	17,018	0,612983333
08_130519_A	10	14dpf	13,498	0,34755
10_030519_A	1	21dpf	15,632	0,180116667
10_030519_A	2	21dpf	5,927	0
10_030519_A	3	21dpf	23,808	0,166366667
10_030519_A	4	21dpf	0	1
10_030519_A	5	21dpf	0	0,221066667
10_030519_A	6	21dpf	3,142	0,946416667
10_030519_A	7	21dpf	0	0,375083333
10_030519_A	8	21dpf	0	0,1639
10_030519_A	9	21dpf	56,067	1
10_030519_A	10	21dpf	4,69	1
10_030519_B	1	21dpf	0	0,404933333
10_030519_B	2	21dpf	0	0
10_030519_B	3	21dpf	0,28	0
10_030519_B	4	21dpf	12,147	0
10_030519_B	5	21dpf	0	0,051766667
10_030519_B	6	21dpf	27,179	0,285733333
10_030519_B	7	21dpf	21,594	0,12455
10_030519_B	8	21dpf	31,586	0,212983333
10_030519_B	9	21dpf	17,273	0,2565
10_030519_B	10	21dpf	12,469	0
11_030519_B	1	21dpf	23,615	0
11_030519_B	2	21dpf	16,389	0
11_030519_B	3	21dpf	32,733	0
11_030519_B	4	21dpf	22,318	0
11_030519_B	5	21dpf	0	0,0481
11_030519_B	6	21dpf	0	0
11_030519_B	7	21dpf	22,515	0,035966667
11_030519_B	8	21dpf	26,268	0,260533333
11_030519_B	9	21dpf	15,45	0,098783333
11_030519_B	10	21dpf	22,406	0,425166667
11_030519_A	1	21dpf	33,022	0
11_030519_A	2	21dpf	37,842	0
11_030519_A	3	21dpf	11,296	0
11_030519_A	4	21dpf	3,953	0
11_030519_A	5	21dpf	0	0
11_030519_A	6	21dpf	0	0
11_030519_A	7	21dpf	0	0
11_030519_A	8	21dpf	0	0
11_030519_A	9	21dpf	0	0
11_030519_A	10	21dpf	0	0,004666667
02_240419_A	1	21dpf	0	0,20245
02_240419_A	2	21dpf	0	0
02_240419_A	3	21dpf	16,386	0,507166667
02_240419_A	4	21dpf	3,22	0,413566667
02_240419_A	5	21dpf	2,567	0,5624
02_240419_A	6	21dpf	9,581	0,373333333
02_240419_A	7	21dpf	3,512	0,26635
02_240419_A	8	21dpf	1,888	0,42505
02_240419_A	9	21dpf	26,509	0,412616667
02_240419_A	10	21dpf	7,527	0,54555
05_300419_A	1	21dpf	14,727	0,371966667
05_300419_A	2	21dpf	19,435	0
05_300419_A	3	21dpf	13,771	0
05_300419_A	4	21dpf	16,243	0,473633333
05_300419_A	5	21dpf	50,186	1
05_300419_A	6	21dpf	50,288	0,555666667
05_300419_A	7	21dpf	8,556	0,468183333
05_300419_A	8	21dpf	31,248	0,6164
05_300419_A	9	21dpf	26,305	0,669733333
05_300419_A	10	21dpf	19,201	0,188266667
05_300419_B	1	21dpf	28,16	0,09275
05_300419_B	2	21dpf	18,805	0
05_300419_B	3	21dpf	21,23	0
05_300419_B	4	21dpf	0	0
05_300419_B	5	21dpf	17,001	0
05_300419_B	6	21dpf	0	0
05_300419_B	7	21dpf	11,604	0
05_300419_B	8	21dpf	10,797	0
05_300419_B	9	21dpf	21,808	0
05_300419_B	10	21dpf	30,829	0,317966667
12_030519_A	1	21dpf	13,303	0
12_030519_A	2	21dpf	24,113	0,006816667
12_030519_A	3	21dpf	14,75	0,096683333
12_030519_A	4	21dpf	0	0
12_030519_A	5	21dpf	5,761	0
12_030519_A	6	21dpf	28,392	0,30235
12_030519_A	7	21dpf	31,202	0,12545
12_030519_A	8	21dpf	14,281	0,24545
12_030519_A	9	21dpf	15,848	0,323916667
12_030519_A	10	21dpf	31,647	0,242966667
12_030519_B	1	21dpf	35,166	0,2204
12_030519_B	2	21dpf	18,577	0,371416667
12_030519_B	3	21dpf	17,959	0,5992
12_030519_B	4	21dpf	22,317	0
12_030519_B	5	21dpf	15,109	0,514666667
12_030519_B	6	21dpf	22,331	0,435516667
12_030519_B	7	21dpf	13,543	0,356016667
12_030519_B	8	21dpf	27,914	0,55955
12_030519_B	9	21dpf	11,513	0,313416667
12_030519_B	10	21dpf	24,107	0,377683333
03_250419_A	1	21dpf	22,68	0
03_250419_A	2	21dpf	13,72	0,298366667
03_250419_A	3	21dpf	35,43	0
03_250419_A	4	21dpf	40,226	0,1934
03_250419_A	5	21dpf	0	0,17995
03_250419_A	6	21dpf	0	0,363466667
03_250419_A	7	21dpf	19,527	0,452316667
03_250419_A	8	21dpf	5,037	0,221716667
03_250419_A	9	21dpf	0,109	0,401883333
03_250419_A	10	21dpf	31,843	0,223383333
13_030519_B	1	21dpf	6,756	0
13_030519_B	2	21dpf	25,252	0,1196
13_030519_B	3	21dpf	32,455	0,54415
13_030519_B	4	21dpf	1,444	0,5441
13_030519_B	5	21dpf	0	0,238016667
13_030519_B	6	21dpf	0	0,264133333
13_030519_B	7	21dpf	12,962	0,514
13_030519_B	8	21dpf	5,658	0,632333333
13_030519_B	9	21dpf	2,16	0,248433333
13_030519_B	10	21dpf	27,358	0,288033333
13_030519_A	1	21dpf	1,445	0,396033333
13_030519_A	2	21dpf	26,985	0,256116667
13_030519_A	3	21dpf	4,792	0,415916667
13_030519_A	4	21dpf	10,791	0,261283333
13_030519_A	5	21dpf	5,034	0,43205
13_030519_A	6	21dpf	2,161	0,2279
13_030519_A	7	21dpf	0	0,377933333
13_030519_A	8	21dpf	3,777	0,44095
13_030519_A	9	21dpf	23,129	0,28705
13_030519_A	10	21dpf	19,973	0,611416667
09_030519_A	1	21dpf	29,689	0,697433333
09_030519_A	2	21dpf	2,162	0
09_030519_A	3	21dpf	12,24	0
09_030519_A	4	21dpf	29,338	0,353866667
09_030519_A	5	21dpf	10,253	0,08395
09_030519_A	6	21dpf	26,459	0,001816667
09_030519_A	7	21dpf	27,62	0,6131
09_030519_A	8	21dpf	13,774	0,1126
09_030519_A	9	21dpf	26,457	0,472383333
09_030519_A	10	21dpf	22,051	0,5075
14_030519_A	1	21dpf	14,904	0
14_030519_A	2	21dpf	26,795	0
14_030519_A	3	21dpf	20,577	0
14_030519_A	4	21dpf	18,227	0,216033333
14_030519_A	5	21dpf	30,622	0
14_030519_A	6	21dpf	5,474	0
14_030519_A	7	21dpf	0	0,408016667
14_030519_A	8	21dpf	0	0
14_030519_A	9	21dpf	5,2	0,421383333
14_030519_A	10	21dpf	0	0
14_030519_B	1	21dpf	2,868	0,156083333
14_030519_B	2	21dpf	0	0
14_030519_B	3	21dpf	0	0
14_030519_B	4	21dpf	32,91	0
14_030519_B	5	21dpf	60	0
14_030519_B	6	21dpf	65,752	0,40795
14_030519_B	7	21dpf	65,751	0,407816667
14_030519_B	8	21dpf	36,307	0,467816667
14_030519_B	9	21dpf	0	0,036033333
14_030519_B	10	21dpf	0	0,204
04_260419_A	1	21dpf	5,127	0,50845
04_260419_A	2	21dpf	5,538	0,263183333
04_260419_A	3	21dpf	21,178	0,51505
04_260419_A	4	21dpf	15,46	0,580266667
04_260419_A	5	21dpf	25,401	0,342016667
04_260419_A	6	21dpf	65,168	0,563633333
04_260419_A	7	21dpf	65,673	0,424533333
04_260419_A	8	21dpf	53,642	0,311366667
04_260419_A	9	21dpf	44,923	0,675983333
04_260419_A	10	21dpf	81,603	0,703
56_080519_A	1	07dpf	66,153	0,659283333
56_080519_A	2	07dpf	8,113	0,571733333
56_080519_A	3	07dpf	114,216	0,994833333
56_080519_A	4	07dpf	84,365	1
56_080519_A	5	07dpf	81,305	1
56_080519_A	6	07dpf	77,424	1
56_080519_A	7	07dpf	60	1
56_080519_A	8	07dpf	111,43	1
56_080519_A	9	07dpf	80,389	1
56_080519_A	10	07dpf	60	1
58_080519_A	1	07dpf	0	0,5485
58_080519_A	2	07dpf	22,51	1
58_080519_A	3	07dpf	14,749	1
58_080519_A	4	07dpf	0	1
58_080519_A	5	07dpf	0	0,605116667
58_080519_A	6	07dpf	0	0
58_080519_A	7	07dpf	0	0
58_080519_A	8	07dpf	20,255	0
58_080519_A	9	07dpf	3,144	0
58_080519_A	10	07dpf	44,625	0,97165
58_080519_B	1	07dpf	1,874	0,086583333
58_080519_B	2	07dpf	10,071	0,47875
58_080519_B	3	07dpf	3,868	0,88835
58_080519_B	4	07dpf	44,286	1
58_080519_B	5	07dpf	34,743	1
58_080519_B	6	07dpf	39,502	0,685033333
58_080519_B	7	07dpf	14,824	1
58_080519_B	8	07dpf	24,224	0,74705
58_080519_B	9	07dpf	36,715	0,2629
58_080519_B	10	07dpf	6,49	1
59_080519_A	1	07dpf	35,488	0,406083333
59_080519_A	2	07dpf	24,731	0,355083333
59_080519_A	3	07dpf	0	0,341233333
59_080519_A	4	07dpf	45,772	0
59_080519_A	5	07dpf	11,545	0,857166667
59_080519_A	6	07dpf	17,182	0,339816667
59_080519_A	7	07dpf	2,97	0
59_080519_A	8	07dpf	23,464	0
59_080519_A	9	07dpf	21,663	0,375166667
59_080519_A	10	07dpf	14,173	0,245816667
59_080519_B	1	07dpf	7,656	0
59_080519_B	2	07dpf	24,65	0
59_080519_B	3	07dpf	20,606	0
59_080519_B	4	07dpf	32,678	0
59_080519_B	5	07dpf	0	0,337583333
59_080519_B	6	07dpf	0	0,0524
59_080519_B	7	07dpf	0	0,051
59_080519_B	8	07dpf	0	0
59_080519_B	9	07dpf	0	0
59_080519_B	10	07dpf	0	0,064466667
60_080519_A	1	07dpf	0	0,7381
60_080519_A	2	07dpf	2,695	0,455033333
60_080519_A	3	07dpf	0	0,49265
60_080519_A	4	07dpf	9,095	0,368683333
60_080519_A	5	07dpf	27,589	0,556633333
60_080519_A	6	07dpf	54,22	0,4768
60_080519_A	7	07dpf	23,096	0,108166667
60_080519_A	8	07dpf	20,703	0,615816667
60_080519_A	9	07dpf	26,181	0,6476
60_080519_A	10	07dpf	9,73	0
60_080519_B	1	07dpf	8,095	0,7883
60_080519_B	2	07dpf	8,364	0,192416667
60_080519_B	3	07dpf	9,903	0,286366667
60_080519_B	4	07dpf	0	0,0495
60_080519_B	5	07dpf	14,445	0,391066667
60_080519_B	6	07dpf	22,278	0,386616667
60_080519_B	7	07dpf	31,217	0,379883333
60_080519_B	8	07dpf	13,498	0,153033333
60_080519_B	9	07dpf	24,915	0,515683333
60_080519_B	10	07dpf	24,743	0,553766667
10_130519_B	1	14dpf	30,821	0,101383333
10_130519_B	2	14dpf	62,188	0,79
10_130519_B	3	14dpf	34,931	1
10_130519_B	4	14dpf	26,099	0,819916667
10_130519_B	5	14dpf	43,001	1
10_130519_B	6	14dpf	65,066	1
10_130519_B	7	14dpf	70,818	1
10_130519_B	8	14dpf	91,629	1
10_130519_B	9	14dpf	78,6	1
10_130519_B	10	14dpf	75,348	1
6_300419_B	1	21dpf	8,277	0
6_300419_B	2	21dpf	43,311	0,477633333
6_300419_B	3	21dpf	28,059	0,435716667
6_300419_B	4	21dpf	18,238	0,680583333
6_300419_B	5	21dpf	4,461	0,273883333
6_300419_B	6	21dpf	4,423	0,384116667
6_300419_B	7	21dpf	6,32	0,307383333
6_300419_B	8	21dpf	8,816	0,579816667
6_300419_B	9	21dpf	26,812	0,5337
6_300419_B	10	21dpf	37,682	0,4804
7_300419_A	1	21dpf	13,233	0,208233333
7_300419_A	2	21dpf	0,28	0,163116667
7_300419_A	3	21dpf	22,976	0,519766667
7_300419_A	4	21dpf	0	0,513116667
7_300419_A	5	21dpf	0,803	0,389633333
7_300419_A	6	21dpf	9,745	0,269916667
7_300419_A	7	21dpf	1,51	0,460583333
7_300419_A	8	21dpf	21,742	0,442266667
7_300419_A	9	21dpf	22,498	0,553383333
7_300419_A	10	21dpf	6,795	0,431916667
15_150519_A	1	21dpf	19,47	0
15_150519_A	2	21dpf	21,004	0,037383333
15_150519_A	3	21dpf	21,759	0,335566667
15_150519_A	4	21dpf	26,816	0,550166667
15_150519_A	5	21dpf	23,661	0,837316667
15_150519_A	6	21dpf	18,433	0,499666667
15_150519_A	7	21dpf	35,437	0,483516667
15_150519_A	8	21dpf	18,483	0,2837
15_150519_A	9	21dpf	9,646	0,484966667
15_150519_A	10	21dpf	13,339	0,377666667
15_150519_B	1	21dpf	5,987	0
15_150519_B	2	21dpf	9,772	0
15_150519_B	3	21dpf	7,971	0
15_150519_B	4	21dpf	1,16	0
15_150519_B	5	21dpf	40,782	0
15_150519_B	6	21dpf	31,202	0,28765
15_150519_B	7	21dpf	4,016	0,4794
15_150519_B	8	21dpf	42,039	0,22055
15_150519_B	9	21dpf	31,755	0,004666667
15_150519_B	10	21dpf	36,228	0,407916667
mvi0101_150519_B	1	07dpf	44,249	0
mvi0101_150519_B	2	07dpf	37,261	0
mvi0101_150519_B	3	07dpf	34,509	0,162416667
mvi0101_150519_B	4	07dpf	0	0,025166667
mvi0101_150519_B	5	07dpf	24,121	0,537266667
mvi0101_150519_B	6	07dpf	19,461	0,424816667
mvi0101_150519_B	7	07dpf	16,353	0,18805
mvi0101_150519_B	8	07dpf	14,265	0,37445
mvi0101_150519_B	9	07dpf	13,503	0,399866667
mvi0101_150519_B	10	07dpf	24,733	0,437316667
XI_160519_A	1	14dpf	44,644	0,64205
XI_160519_A	2	14dpf	25,368	0,5064
XI_160519_A	3	14dpf	13,507	0,25695
XI_160519_A	4	14dpf	8,241	0,52795
XI_160519_A	5	14dpf	20,022	0,174916667
XI_160519_A	6	14dpf	22,738	0,173533333
XI_160519_A	7	14dpf	11,714	0,222316667
XI_160519_A	8	14dpf	5,251	0,099783333
XI_160519_A	9	14dpf	10,21	0,162866667
XI_160519_A	10	14dpf	15,272	0,13285
XIV_160519_A	1	14dpf	24,012	0,019333333
XIV_160519_A	2	14dpf	23,252	0,6797
XIV_160519_A	3	14dpf	29,274	0,612133333
XIV_160519_A	4	14dpf	5,24	0,066933333
XIV_160519_A	5	14dpf	7,497	0,7255
XIV_160519_A	6	14dpf	24,712	0,52925
XIV_160519_A	7	14dpf	0	0,578816667
XIV_160519_A	8	14dpf	12,726	0,737483333
XIV_160519_A	9	14dpf	17,984	0,621016667
XIV_160519_A	10	14dpf	14,57	0,57515
XV_170519_A	1	14dpf	24,022	0
XV_170519_A	2	14dpf	22,648	0,335983333
XV_170519_A	3	14dpf	27,864	0,32
XV_170519_A	4	14dpf	35,257	0,19775
XV_170519_A	5	14dpf	17,993	0,1878
XV_170519_A	6	14dpf	31,743	0,17525
XV_170519_A	7	14dpf	19,78	0,28735
XV_170519_A	8	14dpf	34,605	0,422783333
XV_170519_A	9	14dpf	20,994	0,110066667
XV_170519_A	10	14dpf	34,499	0,225116667
XV_170519_B	1	14dpf	45,626	0,3959
XV_170519_B	2	14dpf	40,141	0,424916667
XV_170519_B	3	14dpf	49,136	0,875016667
XV_170519_B	4	14dpf	22,225	0,453116667
XV_170519_B	5	14dpf	3,744	0,087516667
XV_170519_B	6	14dpf	8,26	0,170166667
XV_170519_B	7	14dpf	10,327	0,342033333
XV_170519_B	8	14dpf	15,925	0,4002
XV_170519_B	9	14dpf	21,523	0,512516667
XV_170519_B	10	14dpf	27,129	0,47075
XVI_170519_A	1	14dpf	26,247	0,324816667
XVI_170519_A	2	14dpf	9,482	0,1001
XVI_170519_A	3	14dpf	25,707	0,44895
XVI_170519_A	4	14dpf	10,488	0
XVI_170519_A	5	14dpf	27,004	0,2121
XVI_170519_A	6	14dpf	30,015	0,299733333
XVI_170519_A	7	14dpf	24,749	0,242833333
XVI_170519_A	8	14dpf	20,262	0,463216667
XVI_170519_A	9	14dpf	30,23	0,268616667
XVI_170519_A	10	14dpf	30,363	0,595383333
XVI_170519_B	1	14dpf	32,234	0,7626
XVI_170519_B	2	14dpf	28,774	0,304366667
XVI_170519_B	3	14dpf	33,237	0,54955
XVI_170519_B	4	14dpf	33,003	0,329666667
XVI_170519_B	5	14dpf	33,06	0,5462
XVI_170519_B	6	14dpf	30,798	0,419766667
XVI_170519_B	7	14dpf	9,393	0,574983333
XVI_170519_B	8	14dpf	34,072	0,53925
XVI_170519_B	9	14dpf	25,102	0,602516667
XVI_170519_B	10	14dpf	15,02	0,3226
XVII_170519_A	1	14dpf	35,214	0,112533333
XVII_170519_A	2	14dpf	12,237	0,0624
XVII_170519_A	3	14dpf	17,608	0,14995
XVII_170519_A	4	14dpf	0	0,084616667
XVII_170519_A	5	14dpf	1,512	0,290616667
XVII_170519_A	6	14dpf	0	0,233733333
XVII_170519_A	7	14dpf	0	0,3772
XVII_170519_A	8	14dpf	0	0,199966667
XVII_170519_A	9	14dpf	0	0,158033333
XVII_170519_A	10	14dpf	0	0,391366667
XVII_170519_B	1	14dpf	23,261	0,562483333
XVII_170519_B	2	14dpf	2,249	0,48755
XVII_170519_B	3	14dpf	6,743	0,612633333
XVII_170519_B	4	14dpf	0	0,412483333
XVII_170519_B	5	14dpf	0	0,27485
XVII_170519_B	6	14dpf	0,742	0,516183333
XVII_170519_B	7	14dpf	0	0,329566667
XVII_170519_B	8	14dpf	0	0,36225
XVII_170519_B	9	14dpf	0	0,475083333
XVII_170519_B	10	14dpf	0	0,53345
XVIII_170519_A	1	14dpf	0	0,55005
XVIII_170519_A	2	14dpf	2,996	0,54995
XVIII_170519_A	3	14dpf	7,478	0,568066667
XVIII_170519_A	4	14dpf	14,252	0,394083333
XVIII_170519_A	5	14dpf	1,512	0,5557
XVIII_170519_A	6	14dpf	4,512	0,456233333
XVIII_170519_A	7	14dpf	5,366	0,327283333
XVIII_170519_A	8	14dpf	11,158	0,772866667
XVIII_170519_A	9	14dpf	12,765	0,4167
XVIII_170519_A	10	14dpf	2,978	0,330816667
